# Supplementary material for: Crystal structure of methyl 1-methyl-3,5-diphenyl-7-tosyl-3,6,7,11b-tetra­hydro­pyrazolo­[4′,3′:5,6]pyrano[3,4-c]quinoline-5a(5H)-carboxyl­ate
Source: Acta Crystallogr Sect E Struct Rep Online. 2014 Nov 29;70(Pt 12):o1295–6. doi: 10.1107/S160053681402515X (PMC4257454; doi:10.1107/S160053681402515X)
Supplement: Supplementary file 1 [file e-70-o1295-sup1.cif]

##############################################################################
#                                                                            #
# This CIF contains the data in a paper accepted for publication in          #
# Acta Crystallographica Section E. It conforms to the requirements of       #
# Notes for Authors for Acta Crystallographica Section E, and has been       #
# peer reviewed under the auspices of the IUCr Commission on Journals.       #
#                                                                            #
# Full details of the Crystallographic Information File format               #
# are given in the paper "The Crystallographic Information File (CIF):       #
# a New Standard Archive File for Crystallography" by S. R. Hall, F. H.      #
# Allen and I. D. Brown [Acta Cryst. (1991), A47, 655-685].                  #
#                                                                            #
# The current version of the core CIF dictionary is obtainable from          #
# ftp://ftp.iucr.org/pub/cif_core.dic.                                       #
#                                                                            #
# Software is freely available for graphical display of the structure(s)     #
# in this CIF. For information consult the CIF software page                 #
# http://www.iucr.org/resources/cif/software.                                #
#                                                                            #
# This file may be used for bona fide research purposes within the           #
# scientific community so long as proper attribution is given to the journal # 
# article from which it was obtained.                                        #
#                                                                            #
##############################################################################
data_I
_database_code_depnum_ccdc_archive 'CCDC 1034400'
_audit_creation_method     SHELXL-97
_chemical_name_systematic
;\
Methyl 1-methyl-3,5-diphenyl-7-tosyl-3,6,7,11b-tetrahydropyrazolo[4',3':5,6]\
pyrano[3,4-<i>c</i>]quinoline-5a(5<i>H</i>)-carboxylate
;
_chemical_name_common     ?
_chemical_formula_moiety     'C35 H31 N3 O5 S'
_chemical_formula_sum     'C35 H31 N3 O5 S'
_chemical_formula_iupac     'C35 H31 N3 O5 S'
_chemical_formula_weight     605.69
_chemical_melting_point     ?
_symmetry_cell_setting     triclinic
_symmetry_space_group_name_H-M     'P -1'
_symmetry_space_group_name_hall     '-P 1'
loop_
    _symmetry_equiv_pos_as_xyz
    'x, y, z'
    '-x, -y, -z'
_cell_length_a     10.781(5)
_cell_length_b     11.682(5)
_cell_length_c     14.560(5)
_cell_angle_alpha     112.708(5)
_cell_angle_beta     91.908(5)
_cell_angle_gamma     113.180(5)
_cell_volume     1517.5(11)
_cell_formula_units_Z     2
_cell_measurement_reflns_used     8834
_cell_measurement_theta_min     2.05
_cell_measurement_theta_max     31.20
_cell_measurement_temperature     293(2)
_exptl_crystal_description     block
_exptl_crystal_colour     colourless
_exptl_crystal_size_max     0.25
_exptl_crystal_size_mid     0.20
_exptl_crystal_size_min     0.20
_exptl_crystal_density_diffrn     1.326
_exptl_crystal_density_meas     ?
_exptl_crystal_density_method     'not measured'
_exptl_crystal_F_000     636
_exptl_absorpt_coefficient_mu     0.155
_exptl_absorpt_correction_type     multi-scan
_exptl_absorpt_process_details
;
(SADABS; Bruker, 2004)
;
_exptl_absorpt_correction_T_min     0.9790
_exptl_absorpt_correction_T_max     0.9831
_exptl_special_details     ?
_diffrn_ambient_temperature     293(2)
_diffrn_radiation_type     MoK\a
_diffrn_radiation_wavelength     0.71073
_diffrn_radiation_source     'fine-focus sealed tube'
_diffrn_radiation_monochromator     graphite
_diffrn_measurement_device_type     'Bruker Kappa APEXII CCD'
_diffrn_measurement_method     '\w and \f scan'
_diffrn_detector_area_resol_mean     .
_diffrn_reflns_number     23138
_diffrn_reflns_av_R_equivalents     0.0282
_diffrn_reflns_av_sigmaI/netI     0.0232
_diffrn_reflns_theta_min     1.55
_diffrn_reflns_theta_max     26.56
_diffrn_reflns_theta_full     26.56
_diffrn_measured_fraction_theta_max     0.994
_diffrn_measured_fraction_theta_full     0.994
_diffrn_reflns_limit_h_min     -13
_diffrn_reflns_limit_h_max     13
_diffrn_reflns_limit_k_min     -14
_diffrn_reflns_limit_k_max     14
_diffrn_reflns_limit_l_min     -18
_diffrn_reflns_limit_l_max     18
_diffrn_standards_number     .
_diffrn_standards_interval_count     .
_diffrn_standards_interval_time     .
_diffrn_standards_decay_%     0
_refine_special_details
;
Refinement of <i>F</i>^2^ against ALL reflections. The weighted <i>R</i>-factor
<i>wR</i> and goodness of fit <i>S</i> are based on <i>F</i>^2^, conventional
<i>R</i>-factors <i>R</i> are based on <i>F</i>, with <i>F</i> set to zero for
negative <i>F</i>^2^. The threshold expression of <i>F</i>^2^ >
\s(<i>F</i>^2^) is used only for calculating <i>R</i>-factors(gt) <i>etc</i>.
and is not relevant to the choice of reflections for refinement.
<i>R</i>-factors based on <i>F</i>^2^ are statistically about twice as large
as those based on <i>F</i>, and <i>R</i>- factors based on ALL data will be
even larger.
;
_reflns_number_total     6308
_reflns_number_gt     5070
_reflns_threshold_expression     I>2sigma(I)
_refine_ls_structure_factor_coef     Fsqd
_refine_ls_matrix_type     full
_refine_ls_R_factor_all     0.0543
_refine_ls_R_factor_gt     0.0427
_refine_ls_wR_factor_gt     0.1095
_refine_ls_wR_factor_ref     0.1180
_refine_ls_goodness_of_fit_ref     1.039
_refine_ls_restrained_S_all     1.039
_refine_ls_number_reflns     6308
_refine_ls_number_parameters     406
_refine_ls_number_restraints     0
_refine_ls_hydrogen_treatment     mixed
_refine_ls_weighting_scheme     calc
_refine_ls_weighting_details
         'calc w=1/[\s^2^(Fo^2^)+(0.0517P)^2^+0.4727P] where P=(Fo^2^+2Fc^2^)/3'
_atom_sites_solution_hydrogens     geom
_atom_sites_solution_primary     direct
_atom_sites_solution_secondary     difmap
_refine_ls_shift/su_max     0.001
_refine_ls_shift/su_mean     0.000
_refine_diff_density_max     0.293
_refine_diff_density_min     -0.463
_refine_ls_extinction_method
;
<i>SHELXL97</i> (Sheldrick, 2008)
;
_refine_ls_extinction_coef     0.0095(12)
_refine_ls_extinction_expression
                                  'Fc^*^=kFc[1+0.001xFc^2^\l^3^/sin(2\q)]^-1/4^'
loop_
    _atom_type_symbol
    _atom_type_description
    _atom_type_scat_dispersion_real
    _atom_type_scat_dispersion_imag
    _atom_type_scat_source
    'C' 'C' 0.0033 0.0016
                         'International Tables Vol C Tables 4.2.6.8 and 6.1.1.4'
    'H' 'H' 0.0000 0.0000
                         'International Tables Vol C Tables 4.2.6.8 and 6.1.1.4'
    'N' 'N' 0.0061 0.0033
                         'International Tables Vol C Tables 4.2.6.8 and 6.1.1.4'
    'O' 'O' 0.0106 0.0060
                         'International Tables Vol C Tables 4.2.6.8 and 6.1.1.4'
    'S' 'S' 0.1246 0.1234
                         'International Tables Vol C Tables 4.2.6.8 and 6.1.1.4'
_computing_data_collection
;
APEX2 (Bruker, 2004)
;
_computing_cell_refinement
;
APEX2 and SAINT (Bruker, 2004)
;
_computing_data_reduction
;
SAINT and XPREP (Bruker, 2004)
;
_computing_structure_solution
;
<i>SHELXS97</i> (Sheldrick, 2008)
;
_computing_structure_refinement
;
<i>SHELXL97</i> (Sheldrick, 2008)
;
_computing_molecular_graphics
;
PLATON (Spek, 2009) and Mercury (Macrae <i>et al.</i>,  2008)
;
_computing_publication_material
;
<i>PLATON</i> (Spek, 2009)
;
loop_
    _atom_site_type_symbol
    _atom_site_label
    _atom_site_fract_x
    _atom_site_fract_y
    _atom_site_fract_z
    _atom_site_U_iso_or_equiv
    _atom_site_adp_type
    _atom_site_calc_flag
    _atom_site_refinement_flags
    _atom_site_occupancy
    _atom_site_symmetry_multiplicity
    _atom_site_disorder_assembly
    _atom_site_disorder_group
    H H10 0.3360(16) 1.4361(17) 0.3161(12) 0.040(4) Uiso d . 1 1 . .
    H H19 0.5740(16) 1.5341(17) 0.3206(12) 0.039(4) Uiso d . 1 1 . .
    S S1 0.28913(5) 0.93229(4) 0.10089(4) 0.05837(16) Uani d . 1 1 . .
    O O3 0.63192(11) 1.40325(11) 0.34307(8) 0.0427(3) Uani d . 1 1 . .
    N N2 0.44250(14) 1.28179(15) 0.50555(10) 0.0451(3) Uani d . 1 1 . .
    N N1 0.56158(13) 1.32792(14) 0.47097(10) 0.0408(3) Uani d . 1 1 . .
    O O5 0.39810(15) 1.50993(13) 0.17850(9) 0.0585(3) Uani d . 1 1 . .
    C C10 0.33680(16) 1.34586(16) 0.28908(11) 0.0383(3) Uani d . 1 1 . .
    C C18 0.53403(16) 1.35576(15) 0.39247(11) 0.0381(3) Uani d . 1 1 . .
    C C8 0.42521(16) 1.19731(15) 0.15787(12) 0.0428(4) Uani d . 1 1 . .
    H H8A 0.4420 1.1826 0.0901 0.051 Uiso calc R 1 1 . .
    H H8B 0.4977 1.1919 0.1947 0.051 Uiso calc R 1 1 . .
    C C11 0.19167(16) 1.23858(17) 0.23342(12) 0.0428(4) Uani d . 1 1 . .
    C C26 0.68408(17) 1.33323(16) 0.51560(12) 0.0434(4) Uani d . 1 1 . .
    N N3 0.29016(14) 1.08531(14) 0.14857(12) 0.0519(4) Uani d . 1 1 . .
    C C9 0.43402(16) 1.34228(15) 0.21259(11) 0.0374(3) Uani d . 1 1 . .
    C C32 0.34569(16) 1.28201(17) 0.44719(12) 0.0415(3) Uani d . 1 1 . .
    C C19 0.58361(16) 1.45108(15) 0.27642(11) 0.0378(3) Uani d . 1 1 . .
    C C12 0.17045(17) 1.10761(18) 0.16377(12) 0.0463(4) Uani d . 1 1 . .
    C C20 0.69474(16) 1.48845(15) 0.21891(11) 0.0405(3) Uani d . 1 1 . .
    C C17 0.39844(16) 1.32776(15) 0.37384(11) 0.0373(3) Uani d . 1 1 . .
    C C34 0.39288(18) 1.38461(17) 0.13379(12) 0.0471(4) Uani d . 1 1 . .
    C C31 0.6898(2) 1.31935(19) 0.60547(13) 0.0534(4) Uani d . 1 1 . .
    H H31 0.6142 1.3067 0.6361 0.064 Uiso calc R 1 1 . .
    O O4 0.35987(19) 1.31515(16) 0.04410(10) 0.0804(5) Uani d . 1 1 . .
    O O1 0.33189(16) 0.90828(14) 0.00616(10) 0.0696(4) Uani d . 1 1 . .
    C C21 0.7437(2) 1.61657(19) 0.21789(15) 0.0584(5) Uani d . 1 1 . .
    H H21 0.7050 1.6760 0.2501 0.070 Uiso calc R 1 1 . .
    C C33 0.20231(19) 1.2383(2) 0.46483(16) 0.0623(5) Uani d . 1 1 . .
    H H33A 0.1976 1.2124 0.5202 0.093 Uiso calc R 1 1 . .
    H H33B 0.1391 1.1607 0.4041 0.093 Uiso calc R 1 1 . .
    H H33C 0.1779 1.3135 0.4815 0.093 Uiso calc R 1 1 . .
    C C5 0.4190(2) 0.95070(16) 0.18862(14) 0.0535(4) Uani d . 1 1 . .
    C C25 0.75349(19) 1.40223(17) 0.17003(14) 0.0540(4) Uani d . 1 1 . .
    H H25 0.7215 1.3154 0.1694 0.065 Uiso calc R 1 1 . .
    O O2 0.16039(16) 0.83495(14) 0.10388(15) 0.0914(5) Uani d . 1 1 . .
    C C16 0.08020(19) 1.2695(2) 0.24679(15) 0.0574(5) Uani d . 1 1 . .
    H H16 0.0947 1.3581 0.2915 0.069 Uiso calc R 1 1 . .
    C C23 0.9079(2) 1.5709(2) 0.12211(15) 0.0671(6) Uani d . 1 1 . .
    H H23 0.9800 1.5988 0.0903 0.080 Uiso calc R 1 1 . .
    C C13 0.03616(19) 1.0084(2) 0.11023(14) 0.0599(5) Uani d . 1 1 . .
    H H13 0.0207 0.9206 0.0631 0.072 Uiso calc R 1 1 . .
    C C30 0.8089(2) 1.3243(2) 0.64975(16) 0.0653(5) Uani d . 1 1 . .
    H H30 0.8127 1.3152 0.7104 0.078 Uiso calc R 1 1 . .
    C C28 0.9133(2) 1.3542(3) 0.5160(2) 0.0762(6) Uani d . 1 1 . .
    H H28 0.9890 1.3661 0.4855 0.091 Uiso calc R 1 1 . .
    C C14 -0.0727(2) 1.0410(3) 0.12734(16) 0.0709(6) Uani d . 1 1 . .
    H H14 -0.1620 0.9738 0.0926 0.085 Uiso calc R 1 1 . .
    C C24 0.8596(2) 1.4436(2) 0.12183(15) 0.0648(5) Uani d . 1 1 . .
    H H24 0.8983 1.3844 0.0891 0.078 Uiso calc R 1 1 . .
    C C29 0.9205(2) 1.3424(2) 0.60559(18) 0.0706(6) Uani d . 1 1 . .
    H H29 1.0003 1.3465 0.6360 0.085 Uiso calc R 1 1 . .
    C C27 0.7955(2) 1.3489(2) 0.46962(17) 0.0639(5) Uani d . 1 1 . .
    H H27 0.7917 1.3558 0.4082 0.077 Uiso calc R 1 1 . .
    C C4 0.5298(2) 0.9284(2) 0.15784(17) 0.0696(6) Uani d . 1 1 . .
    H H4 0.5400 0.9094 0.0911 0.084 Uiso calc R 1 1 . .
    C C2 0.6146(3) 0.9648(2) 0.32640(18) 0.0749(6) Uani d . 1 1 . .
    C C6 0.4065(3) 0.9812(2) 0.28845(17) 0.0773(7) Uani d . 1 1 . .
    H H6 0.3319 0.9970 0.3099 0.093 Uiso calc R 1 1 . .
    C C15 -0.0524(2) 1.1702(3) 0.19444(18) 0.0717(6) Uani d . 1 1 . .
    H H15 -0.1270 1.1911 0.2048 0.086 Uiso calc R 1 1 . .
    C C22 0.8497(2) 1.6572(2) 0.16937(18) 0.0731(6) Uani d . 1 1 . .
    H H22 0.8814 1.7433 0.1689 0.088 Uiso calc R 1 1 . .
    C C1 0.7210(4) 0.9729(3) 0.4012(2) 0.1103(10) Uani d . 1 1 . .
    H H1A 0.7904 0.9537 0.3676 0.165 Uiso calc R 1 1 . .
    H H1B 0.6772 0.9062 0.4272 0.165 Uiso calc R 1 1 . .
    H H1C 0.7633 1.0639 0.4566 0.165 Uiso calc R 1 1 . .
    C C3 0.6255(3) 0.9343(3) 0.2266(2) 0.0811(7) Uani d . 1 1 . .
    H H3 0.6994 0.9173 0.2051 0.097 Uiso calc R 1 1 . .
    C C7 0.5029(3) 0.9882(3) 0.35505(18) 0.0877(8) Uani d . 1 1 . .
    H H7 0.4935 1.0093 0.4221 0.105 Uiso calc R 1 1 . .
    C C35 0.3590(3) 1.5611(3) 0.1114(2) 0.0913(8) Uani d . 1 1 . .
    H H35B 0.3666 1.6518 0.1513 0.137 Uiso calc R 1 1 . .
    H H35A 0.2653 1.4999 0.0741 0.137 Uiso calc R 1 1 . .
    H H35C 0.4193 1.5652 0.0645 0.137 Uiso calc R 1 1 . .
loop_
    _atom_site_aniso_label
    _atom_site_aniso_U_11
    _atom_site_aniso_U_22
    _atom_site_aniso_U_33
    _atom_site_aniso_U_12
    _atom_site_aniso_U_13
    _atom_site_aniso_U_23
    S1 0.0555(3) 0.0336(2) 0.0674(3) 0.00953(19) 0.0169(2) 0.0141(2)
    O3 0.0370(6) 0.0510(6) 0.0478(6) 0.0183(5) 0.0128(5) 0.0297(5)
    N2 0.0434(8) 0.0582(8) 0.0469(7) 0.0262(7) 0.0174(6) 0.0310(7)
    N1 0.0384(7) 0.0492(7) 0.0440(7) 0.0221(6) 0.0125(6) 0.0260(6)
    O5 0.0812(9) 0.0553(7) 0.0515(7) 0.0362(7) 0.0097(6) 0.0295(6)
    C10 0.0407(8) 0.0399(8) 0.0391(8) 0.0208(7) 0.0108(6) 0.0186(6)
    C18 0.0402(8) 0.0386(7) 0.0391(8) 0.0183(7) 0.0116(6) 0.0192(6)
    C8 0.0405(9) 0.0353(8) 0.0470(9) 0.0120(7) 0.0154(7) 0.0169(7)
    C11 0.0390(9) 0.0544(9) 0.0410(8) 0.0204(7) 0.0103(7) 0.0266(7)
    C26 0.0420(9) 0.0413(8) 0.0499(9) 0.0203(7) 0.0061(7) 0.0211(7)
    N3 0.0405(8) 0.0370(7) 0.0665(9) 0.0105(6) 0.0173(7) 0.0174(7)
    C9 0.0388(8) 0.0355(7) 0.0370(7) 0.0141(6) 0.0097(6) 0.0171(6)
    C32 0.0421(9) 0.0495(9) 0.0411(8) 0.0243(7) 0.0150(7) 0.0227(7)
    C19 0.0422(9) 0.0343(7) 0.0374(7) 0.0157(7) 0.0091(6) 0.0171(6)
    C12 0.0392(9) 0.0543(9) 0.0416(8) 0.0146(7) 0.0103(7) 0.0231(7)
    C20 0.0402(8) 0.0360(7) 0.0373(8) 0.0096(6) 0.0067(6) 0.0156(6)
    C17 0.0383(8) 0.0390(7) 0.0379(7) 0.0193(6) 0.0110(6) 0.0175(6)
    C34 0.0473(10) 0.0483(9) 0.0432(9) 0.0157(8) 0.0085(7) 0.0232(7)
    C31 0.0554(11) 0.0603(11) 0.0497(10) 0.0301(9) 0.0089(8) 0.0245(8)
    O4 0.1224(14) 0.0725(9) 0.0388(7) 0.0412(9) 0.0013(8) 0.0200(7)
    O1 0.0846(10) 0.0541(8) 0.0490(7) 0.0274(7) 0.0122(7) 0.0056(6)
    C21 0.0624(12) 0.0466(9) 0.0712(12) 0.0200(9) 0.0212(10) 0.0340(9)
    C33 0.0481(11) 0.0974(15) 0.0655(12) 0.0370(11) 0.0260(9) 0.0524(11)
    C5 0.0718(12) 0.0342(8) 0.0576(10) 0.0222(8) 0.0291(9) 0.0231(7)
    C25 0.0528(10) 0.0390(8) 0.0604(10) 0.0135(8) 0.0218(8) 0.0181(8)
    O2 0.0651(10) 0.0440(8) 0.1374(15) 0.0041(7) 0.0300(10) 0.0326(9)
    C16 0.0482(11) 0.0734(12) 0.0613(11) 0.0323(10) 0.0156(9) 0.0337(10)
    C23 0.0573(12) 0.0717(13) 0.0573(11) 0.0091(10) 0.0221(9) 0.0326(10)
    C13 0.0459(10) 0.0661(12) 0.0472(10) 0.0098(9) 0.0079(8) 0.0202(9)
    C30 0.0686(13) 0.0733(13) 0.0588(11) 0.0372(11) -0.0015(10) 0.0284(10)
    C28 0.0486(12) 0.0986(17) 0.1131(19) 0.0394(12) 0.0253(12) 0.0689(15)
    C14 0.0384(10) 0.0953(17) 0.0600(12) 0.0134(10) 0.0042(9) 0.0325(12)
    C24 0.0549(11) 0.0579(11) 0.0605(11) 0.0144(9) 0.0250(9) 0.0149(9)
    C29 0.0519(12) 0.0750(13) 0.0912(15) 0.0313(11) -0.0010(11) 0.0400(12)
    C27 0.0512(11) 0.0893(14) 0.0827(14) 0.0388(11) 0.0244(10) 0.0591(12)
    C4 0.0756(14) 0.0833(14) 0.0634(12) 0.0378(12) 0.0333(11) 0.0405(11)
    C2 0.1020(18) 0.0482(11) 0.0754(14) 0.0260(11) 0.0109(13) 0.0356(10)
    C6 0.123(2) 0.0769(14) 0.0718(14) 0.0663(15) 0.0543(14) 0.0453(12)
    C15 0.0422(11) 0.1032(18) 0.0780(14) 0.0350(12) 0.0131(10) 0.0444(14)
    C22 0.0742(14) 0.0611(12) 0.0874(15) 0.0142(11) 0.0269(12) 0.0508(12)
    C1 0.146(3) 0.0780(17) 0.106(2) 0.0447(18) -0.0054(19) 0.0468(16)
    C3 0.0771(16) 0.0935(17) 0.0934(17) 0.0399(14) 0.0352(13) 0.0570(14)
    C7 0.155(3) 0.0794(15) 0.0605(13) 0.0726(18) 0.0419(15) 0.0387(12)
    C35 0.134(2) 0.0933(17) 0.0816(16) 0.0638(17) 0.0154(15) 0.0578(14)
_geom_special_details
;
All e.s.d.'s (except the e.s.d. in the dihedral angle between two l.s. planes)
are estimated using the full covariance matrix. The cell e.s.d.'s are taken
into account individually in the estimation of e.s.d.'s in distances, angles
and torsion angles; correlations between e.s.d.'s in cell parameters are only
used when they are defined by crystal symmetry. An approximate (isotropic)
treatment of cell e.s.d.'s is used for estimating e.s.d.'s involving l.s.
planes.
;
loop_
    _geom_bond_atom_site_label_1
    _geom_bond_atom_site_label_2
    _geom_bond_site_symmetry_2
    _geom_bond_distance
    _geom_bond_publ_flag
    S1 O2 . 1.4217(16) ?
    S1 O1 . 1.4279(15) ?
    S1 N3 . 1.6442(16) ?
    S1 C5 . 1.752(2) ?
    O3 C18 . 1.3552(18) ?
    O3 C19 . 1.4627(18) ?
    N2 C32 . 1.325(2) ?
    N2 N1 . 1.3784(18) ?
    N1 C18 . 1.3567(19) ?
    N1 C26 . 1.420(2) ?
    O5 C34 . 1.329(2) ?
    O5 C35 . 1.453(2) ?
    C10 C11 . 1.504(2) ?
    C10 C17 . 1.506(2) ?
    C10 C9 . 1.555(2) ?
    C10 H10 . 0.977(16) ?
    C18 C17 . 1.359(2) ?
    C8 N3 . 1.483(2) ?
    C8 C9 . 1.529(2) ?
    C8 H8A . 0.9700 ?
    C8 H8B . 0.9700 ?
    C11 C16 . 1.384(2) ?
    C11 C12 . 1.390(2) ?
    C26 C27 . 1.378(3) ?
    C26 C31 . 1.382(2) ?
    N3 C12 . 1.422(2) ?
    C9 C34 . 1.528(2) ?
    C9 C19 . 1.567(2) ?
    C32 C17 . 1.411(2) ?
    C32 C33 . 1.491(2) ?
    C19 C20 . 1.505(2) ?
    C19 H19 . 0.983(16) ?
    C12 C13 . 1.398(3) ?
    C20 C25 . 1.379(2) ?
    C20 C21 . 1.384(2) ?
    C34 O4 . 1.189(2) ?
    C31 C30 . 1.387(3) ?
    C31 H31 . 0.9300 ?
    C21 C22 . 1.384(3) ?
    C21 H21 . 0.9300 ?
    C33 H33A . 0.9600 ?
    C33 H33B . 0.9600 ?
    C33 H33C . 0.9600 ?
    C5 C4 . 1.373(3) ?
    C5 C6 . 1.382(3) ?
    C25 C24 . 1.384(2) ?
    C25 H25 . 0.9300 ?
    C16 C15 . 1.382(3) ?
    C16 H16 . 0.9300 ?
    C23 C24 . 1.367(3) ?
    C23 C22 . 1.369(3) ?
    C23 H23 . 0.9300 ?
    C13 C14 . 1.372(3) ?
    C13 H13 . 0.9300 ?
    C30 C29 . 1.365(3) ?
    C30 H30 . 0.9300 ?
    C28 C29 . 1.367(3) ?
    C28 C27 . 1.385(3) ?
    C28 H28 . 0.9300 ?
    C14 C15 . 1.367(3) ?
    C14 H14 . 0.9300 ?
    C24 H24 . 0.9300 ?
    C29 H29 . 0.9300 ?
    C27 H27 . 0.9300 ?
    C4 C3 . 1.376(3) ?
    C4 H4 . 0.9300 ?
    C2 C3 . 1.377(3) ?
    C2 C7 . 1.380(4) ?
    C2 C1 . 1.505(4) ?
    C6 C7 . 1.354(4) ?
    C6 H6 . 0.9300 ?
    C15 H15 . 0.9300 ?
    C22 H22 . 0.9300 ?
    C1 H1A . 0.9600 ?
    C1 H1B . 0.9600 ?
    C1 H1C . 0.9600 ?
    C3 H3 . 0.9300 ?
    C7 H7 . 0.9300 ?
    C35 H35B . 0.9600 ?
    C35 H35A . 0.9600 ?
    C35 H35C . 0.9600 ?
loop_
    _geom_angle_atom_site_label_1
    _geom_angle_atom_site_label_2
    _geom_angle_atom_site_label_3
    _geom_angle_site_symmetry_1
    _geom_angle_site_symmetry_3
    _geom_angle
    _geom_angle_publ_flag
    O2 S1 O1 . . 119.29(10) ?
    O2 S1 N3 . . 108.19(9) ?
    O1 S1 N3 . . 108.89(8) ?
    O2 S1 C5 . . 108.09(11) ?
    O1 S1 C5 . . 107.78(9) ?
    N3 S1 C5 . . 103.47(8) ?
    C18 O3 C19 . . 111.44(12) ?
    C32 N2 N1 . . 105.70(12) ?
    C18 N1 N2 . . 109.14(12) ?
    C18 N1 C26 . . 131.38(13) ?
    N2 N1 C26 . . 119.42(12) ?
    C34 O5 C35 . . 116.36(16) ?
    C11 C10 C17 . . 115.19(13) ?
    C11 C10 C9 . . 109.36(13) ?
    C17 C10 C9 . . 106.39(12) ?
    C11 C10 H10 . . 107.5(10) ?
    C17 C10 H10 . . 109.8(9) ?
    C9 C10 H10 . . 108.4(9) ?
    O3 C18 N1 . . 122.47(14) ?
    O3 C18 C17 . . 127.94(14) ?
    N1 C18 C17 . . 109.59(13) ?
    N3 C8 C9 . . 113.72(13) ?
    N3 C8 H8A . . 108.8 ?
    C9 C8 H8A . . 108.8 ?
    N3 C8 H8B . . 108.8 ?
    C9 C8 H8B . . 108.8 ?
    H8A C8 H8B . . 107.7 ?
    C16 C11 C12 . . 119.56(16) ?
    C16 C11 C10 . . 121.39(16) ?
    C12 C11 C10 . . 118.99(14) ?
    C27 C26 C31 . . 119.75(16) ?
    C27 C26 N1 . . 121.13(15) ?
    C31 C26 N1 . . 119.11(15) ?
    C12 N3 C8 . . 122.18(14) ?
    C12 N3 S1 . . 124.35(11) ?
    C8 N3 S1 . . 112.69(11) ?
    C34 C9 C8 . . 109.29(13) ?
    C34 C9 C10 . . 109.65(13) ?
    C8 C9 C10 . . 110.66(12) ?
    C34 C9 C19 . . 109.12(12) ?
    C8 C9 C19 . . 111.53(13) ?
    C10 C9 C19 . . 106.54(12) ?
    N2 C32 C17 . . 111.64(14) ?
    N2 C32 C33 . . 119.83(14) ?
    C17 C32 C33 . . 128.53(15) ?
    O3 C19 C20 . . 106.54(12) ?
    O3 C19 C9 . . 109.95(11) ?
    C20 C19 C9 . . 117.66(12) ?
    O3 C19 H19 . . 107.2(9) ?
    C20 C19 H19 . . 109.9(9) ?
    C9 C19 H19 . . 105.2(10) ?
    C11 C12 C13 . . 119.26(17) ?
    C11 C12 N3 . . 116.79(15) ?
    C13 C12 N3 . . 123.90(17) ?
    C25 C20 C21 . . 118.44(16) ?
    C25 C20 C19 . . 122.73(14) ?
    C21 C20 C19 . . 118.79(15) ?
    C18 C17 C32 . . 103.92(13) ?
    C18 C17 C10 . . 121.65(13) ?
    C32 C17 C10 . . 134.42(14) ?
    O4 C34 O5 . . 123.95(16) ?
    O4 C34 C9 . . 124.90(16) ?
    O5 C34 C9 . . 111.15(13) ?
    C26 C31 C30 . . 119.63(18) ?
    C26 C31 H31 . . 120.2 ?
    C30 C31 H31 . . 120.2 ?
    C20 C21 C22 . . 120.60(19) ?
    C20 C21 H21 . . 119.7 ?
    C22 C21 H21 . . 119.7 ?
    C32 C33 H33A . . 109.5 ?
    C32 C33 H33B . . 109.5 ?
    H33A C33 H33B . . 109.5 ?
    C32 C33 H33C . . 109.5 ?
    H33A C33 H33C . . 109.5 ?
    H33B C33 H33C . . 109.5 ?
    C4 C5 C6 . . 119.6(2) ?
    C4 C5 S1 . . 120.53(15) ?
    C6 C5 S1 . . 119.75(17) ?
    C20 C25 C24 . . 120.66(17) ?
    C20 C25 H25 . . 119.7 ?
    C24 C25 H25 . . 119.7 ?
    C15 C16 C11 . . 120.7(2) ?
    C15 C16 H16 . . 119.6 ?
    C11 C16 H16 . . 119.6 ?
    C24 C23 C22 . . 119.68(18) ?
    C24 C23 H23 . . 120.2 ?
    C22 C23 H23 . . 120.2 ?
    C14 C13 C12 . . 119.8(2) ?
    C14 C13 H13 . . 120.1 ?
    C12 C13 H13 . . 120.1 ?
    C29 C30 C31 . . 120.89(19) ?
    C29 C30 H30 . . 119.6 ?
    C31 C30 H30 . . 119.6 ?
    C29 C28 C27 . . 121.4(2) ?
    C29 C28 H28 . . 119.3 ?
    C27 C28 H28 . . 119.3 ?
    C15 C14 C13 . . 121.25(19) ?
    C15 C14 H14 . . 119.4 ?
    C13 C14 H14 . . 119.4 ?
    C23 C24 C25 . . 120.4(2) ?
    C23 C24 H24 . . 119.8 ?
    C25 C24 H24 . . 119.8 ?
    C30 C29 C28 . . 119.08(19) ?
    C30 C29 H29 . . 120.5 ?
    C28 C29 H29 . . 120.5 ?
    C26 C27 C28 . . 119.28(19) ?
    C26 C27 H27 . . 120.4 ?
    C28 C27 H27 . . 120.4 ?
    C5 C4 C3 . . 119.4(2) ?
    C5 C4 H4 . . 120.3 ?
    C3 C4 H4 . . 120.3 ?
    C3 C2 C7 . . 117.4(2) ?
    C3 C2 C1 . . 121.1(3) ?
    C7 C2 C1 . . 121.4(2) ?
    C7 C6 C5 . . 119.9(2) ?
    C7 C6 H6 . . 120.1 ?
    C5 C6 H6 . . 120.1 ?
    C14 C15 C16 . . 119.4(2) ?
    C14 C15 H15 . . 120.3 ?
    C16 C15 H15 . . 120.3 ?
    C23 C22 C21 . . 120.24(18) ?
    C23 C22 H22 . . 119.9 ?
    C21 C22 H22 . . 119.9 ?
    C2 C1 H1A . . 109.5 ?
    C2 C1 H1B . . 109.5 ?
    H1A C1 H1B . . 109.5 ?
    C2 C1 H1C . . 109.5 ?
    H1A C1 H1C . . 109.5 ?
    H1B C1 H1C . . 109.5 ?
    C4 C3 C2 . . 121.6(2) ?
    C4 C3 H3 . . 119.2 ?
    C2 C3 H3 . . 119.2 ?
    C6 C7 C2 . . 122.0(2) ?
    C6 C7 H7 . . 119.0 ?
    C2 C7 H7 . . 119.0 ?
    O5 C35 H35B . . 109.5 ?
    O5 C35 H35A . . 109.5 ?
    H35B C35 H35A . . 109.5 ?
    O5 C35 H35C . . 109.5 ?
    H35B C35 H35C . . 109.5 ?
    H35A C35 H35C . . 109.5 ?
loop_
    _geom_torsion_atom_site_label_1
    _geom_torsion_atom_site_label_2
    _geom_torsion_atom_site_label_3
    _geom_torsion_atom_site_label_4
    _geom_torsion_site_symmetry_1
    _geom_torsion_site_symmetry_2
    _geom_torsion_site_symmetry_3
    _geom_torsion_site_symmetry_4
    _geom_torsion
    _geom_torsion_publ_flag
    C32 N2 N1 C18 . . . . 0.31(17) ?
    C32 N2 N1 C26 . . . . -177.06(14) ?
    C19 O3 C18 N1 . . . . -168.50(13) ?
    C19 O3 C18 C17 . . . . 12.0(2) ?
    N2 N1 C18 O3 . . . . 179.90(13) ?
    C26 N1 C18 O3 . . . . -3.2(3) ?
    N2 N1 C18 C17 . . . . -0.52(17) ?
    C26 N1 C18 C17 . . . . 176.42(15) ?
    C17 C10 C11 C16 . . . . 107.29(17) ?
    C9 C10 C11 C16 . . . . -132.99(15) ?
    C17 C10 C11 C12 . . . . -75.64(18) ?
    C9 C10 C11 C12 . . . . 44.08(18) ?
    C18 N1 C26 C27 . . . . -11.1(3) ?
    N2 N1 C26 C27 . . . . 165.55(16) ?
    C18 N1 C26 C31 . . . . 170.30(16) ?
    N2 N1 C26 C31 . . . . -13.0(2) ?
    C9 C8 N3 C12 . . . . 15.9(2) ?
    C9 C8 N3 S1 . . . . -173.73(11) ?
    O2 S1 N3 C12 . . . . -15.17(18) ?
    O1 S1 N3 C12 . . . . 115.88(15) ?
    C5 S1 N3 C12 . . . . -129.68(15) ?
    O2 S1 N3 C8 . . . . 174.75(13) ?
    O1 S1 N3 C8 . . . . -54.20(15) ?
    C5 S1 N3 C8 . . . . 60.24(14) ?
    N3 C8 C9 C34 . . . . -92.95(16) ?
    N3 C8 C9 C10 . . . . 27.89(18) ?
    N3 C8 C9 C19 . . . . 146.30(14) ?
    C11 C10 C9 C34 . . . . 64.66(16) ?
    C17 C10 C9 C34 . . . . -170.33(12) ?
    C11 C10 C9 C8 . . . . -55.97(16) ?
    C17 C10 C9 C8 . . . . 69.04(15) ?
    C11 C10 C9 C19 . . . . -177.37(12) ?
    C17 C10 C9 C19 . . . . -52.37(15) ?
    N1 N2 C32 C17 . . . . 0.00(18) ?
    N1 N2 C32 C33 . . . . -179.48(16) ?
    C18 O3 C19 C20 . . . . -174.85(12) ?
    C18 O3 C19 C9 . . . . -46.32(16) ?
    C34 C9 C19 O3 . . . . -172.63(12) ?
    C8 C9 C19 O3 . . . . -51.79(16) ?
    C10 C9 C19 O3 . . . . 69.06(15) ?
    C34 C9 C19 C20 . . . . -50.48(18) ?
    C8 C9 C19 C20 . . . . 70.36(16) ?
    C10 C9 C19 C20 . . . . -168.78(13) ?
    C16 C11 C12 C13 . . . . -1.5(2) ?
    C10 C11 C12 C13 . . . . -178.65(14) ?
    C16 C11 C12 N3 . . . . 175.88(15) ?
    C10 C11 C12 N3 . . . . -1.3(2) ?
    C8 N3 C12 C11 . . . . -31.4(2) ?
    S1 N3 C12 C11 . . . . 159.43(13) ?
    C8 N3 C12 C13 . . . . 145.87(17) ?
    S1 N3 C12 C13 . . . . -23.3(2) ?
    O3 C19 C20 C25 . . . . 48.67(19) ?
    C9 C19 C20 C25 . . . . -75.2(2) ?
    O3 C19 C20 C21 . . . . -129.00(16) ?
    C9 C19 C20 C21 . . . . 107.12(17) ?
    O3 C18 C17 C32 . . . . -179.96(15) ?
    N1 C18 C17 C32 . . . . 0.49(17) ?
    O3 C18 C17 C10 . . . . 0.9(2) ?
    N1 C18 C17 C10 . . . . -178.65(13) ?
    N2 C32 C17 C18 . . . . -0.31(18) ?
    C33 C32 C17 C18 . . . . 179.12(18) ?
    N2 C32 C17 C10 . . . . 178.67(16) ?
    C33 C32 C17 C10 . . . . -1.9(3) ?
    C11 C10 C17 C18 . . . . 142.60(15) ?
    C9 C10 C17 C18 . . . . 21.25(19) ?
    C11 C10 C17 C32 . . . . -36.2(2) ?
    C9 C10 C17 C32 . . . . -157.59(17) ?
    C35 O5 C34 O4 . . . . 0.7(3) ?
    C35 O5 C34 C9 . . . . -179.09(17) ?
    C8 C9 C34 O4 . . . . -0.3(2) ?
    C10 C9 C34 O4 . . . . -121.7(2) ?
    C19 C9 C34 O4 . . . . 121.9(2) ?
    C8 C9 C34 O5 . . . . 179.48(13) ?
    C10 C9 C34 O5 . . . . 58.02(17) ?
    C19 C9 C34 O5 . . . . -58.32(18) ?
    C27 C26 C31 C30 . . . . 1.4(3) ?
    N1 C26 C31 C30 . . . . 179.97(16) ?
    C25 C20 C21 C22 . . . . -0.4(3) ?
    C19 C20 C21 C22 . . . . 177.39(18) ?
    O2 S1 C5 C4 . . . . 124.05(17) ?
    O1 S1 C5 C4 . . . . -6.13(18) ?
    N3 S1 C5 C4 . . . . -121.37(16) ?
    O2 S1 C5 C6 . . . . -52.72(18) ?
    O1 S1 C5 C6 . . . . 177.09(15) ?
    N3 S1 C5 C6 . . . . 61.85(16) ?
    C21 C20 C25 C24 . . . . 0.5(3) ?
    C19 C20 C25 C24 . . . . -177.17(17) ?
    C12 C11 C16 C15 . . . . 2.4(3) ?
    C10 C11 C16 C15 . . . . 179.42(17) ?
    C11 C12 C13 C14 . . . . -0.4(3) ?
    N3 C12 C13 C14 . . . . -177.57(17) ?
    C26 C31 C30 C29 . . . . -0.2(3) ?
    C12 C13 C14 C15 . . . . 1.5(3) ?
    C22 C23 C24 C25 . . . . -0.8(3) ?
    C20 C25 C24 C23 . . . . 0.1(3) ?
    C31 C30 C29 C28 . . . . -0.6(3) ?
    C27 C28 C29 C30 . . . . 0.3(4) ?
    C31 C26 C27 C28 . . . . -1.7(3) ?
    N1 C26 C27 C28 . . . . 179.71(19) ?
    C29 C28 C27 C26 . . . . 0.9(4) ?
    C6 C5 C4 C3 . . . . 1.2(3) ?
    S1 C5 C4 C3 . . . . -175.61(17) ?
    C4 C5 C6 C7 . . . . -0.4(3) ?
    S1 C5 C6 C7 . . . . 176.45(18) ?
    C13 C14 C15 C16 . . . . -0.7(3) ?
    C11 C16 C15 C14 . . . . -1.3(3) ?
    C24 C23 C22 C21 . . . . 0.9(3) ?
    C20 C21 C22 C23 . . . . -0.3(3) ?
    C5 C4 C3 C2 . . . . -1.3(4) ?
    C7 C2 C3 C4 . . . . 0.6(3) ?
    C1 C2 C3 C4 . . . . -179.1(2) ?
    C5 C6 C7 C2 . . . . -0.4(4) ?
    C3 C2 C7 C6 . . . . 0.3(4) ?
    C1 C2 C7 C6 . . . . 180.0(2) ?
loop_
    _geom_hbond_atom_site_label_D
    _geom_hbond_atom_site_label_H
    _geom_hbond_atom_site_label_A
    _geom_hbond_site_symmetry_A
    _geom_hbond_distance_DH
    _geom_hbond_distance_HA
    _geom_hbond_distance_DA
    _geom_hbond_angle_DHA
    C1 H1C Cg7 1_555 0.96 2.80 3.682(4) 154
    C29 H29 Cg6 2_786 0.93 2.94 3.734(3) 144
    C35 H35B Cg4 1_565 0.96 2.97 3.853(4) 154
data_global
_journal_date_recd_electronic     2014-11-06
_journal_date_accepted     2014-11-17
_journal_name_full     'Acta Crystallographica, Section E'
_journal_year     2014
_journal_volume     70
_journal_issue     12
_journal_page_first     o1295
_journal_page_last     o1296
_journal_paper_category     HO
_journal_paper_doi     10.1107/S160053681402515X
_journal_coeditor_code     SU5015
_publ_contact_author_name     'Gunasekaran, K.'
_publ_contact_author_address
;
Centre of Advanced Study in Crystallography and Biophysics
University of Madras,
Guindy Campus, Chennai 600 025, India
;
_publ_contact_author_email     'gunaunom@gmail.com'
_publ_contact_author_fax     ?
_publ_contact_author_phone     '9841737043'
_publ_section_title
;\
Crystal structure of methyl
1-methyl-3,5-diphenyl-7-tosyl-3,6,7,11b-tetrahydropyrazolo[4',3':5,6]\
pyrano[3,4-<i>c</i>]quinoline-5a(5<i>H</i>)-carboxylate
;
loop_
    _publ_author_name
    _publ_author_footnote
    _publ_author_address
    'Nadendla, Eswar Kumar' ?
;
Centre of Advanced Study in Crystallography and Biophysics,
University of Madras,
Guindy Campus,
Chennai 600 025,
India
;
    'Jagadeesan, G.' .
;
Department of Physics
Presidency College
Chennai 600 005
India
;
    'Kannan, D.' .
;
Department of Organic Chemistry,
University of Madras, Guindy Campus, Chennai 600 025, India
;
    'Bakthadoss, Mannickam' .
;
Department of Organic Chemistry,
University of Madras, Guindy Campus, Chennai 600 025, India
;
    'Gunasekaran, K.' .
;
Centre of Advanced Study in Crystallography and Biophysics,
University of Madras,
Guindy Campus, Chennai 600 025, India
;
