# Supplementary material for: Crystal structure of methyl 1-methyl-3,5-diphenyl-7-tosyl-3,6,7,11b-tetra­hydro­pyrazolo­[4′,3′:5,6]pyrano[3,4-c]quinoline-5a(5H)-carboxyl­ate
Source: Acta Crystallogr Sect E Struct Rep Online. 2014 Nov 29;70(Pt 12):o1295–6. doi: 10.1107/S160053681402515X (PMC4257454; doi:10.1107/S160053681402515X)
Supplement: Supplementary file 2 [file e-70-o1295-Isup2.hkl]

# 
# h,k,l, Fc-squared, Fo-squared, sigma(Fo-squared) and status flag 
# 
data_I
_shelx_title ' KANNAN_2_0m in P-1' 
_shelx_refln_list_code          4 
_shelx_F_calc_maximum      183.62 
_exptl_crystal_F_000       636.00 
_reflns_d_resolution_high  0.7947 
 
loop_ 
 _symmetry_equiv_pos_as_xyz 
 'x, y, z' 
 '-x, -y, -z' 
 
_cell_length_a    10.7810 
_cell_length_b    11.6820 
_cell_length_c    14.5600 
_cell_angle_alpha 112.708 
_cell_angle_beta   91.908 
_cell_angle_gamma 113.180 
 
_shelx_F_squared_multiplier     1.000 
 
loop_ 
 _refln_index_h 
 _refln_index_k 
 _refln_index_l 
 _refln_F_squared_calc 
 _refln_F_squared_meas 
 _refln_F_squared_sigma 
 _refln_observed_status 
   1   0   0    12753.57    13461.10   1665.29 o 
   2   0   0      927.30      972.60     13.15 o 
   3   0   0     1416.22     1380.31     16.71 o 
   4   0   0     2252.11     2428.86     29.17 o 
   5   0   0       11.25       18.67      1.83 o 
   6   0   0       91.93       85.95      1.70 o 
   7   0   0       64.96       74.07      1.70 o 
   8   0   0      565.56      557.38      8.57 o 
   9   0   0       45.31       47.79      2.54 o 
  10   0   0       15.56       16.61      2.20 o 
  11   0   0       10.19       14.43      2.27 o 
  12   0   0        0.02        1.44      4.06 o 
 -12   1   0        0.61        0.48      1.70 o 
 -11   1   0        1.78        0.14      2.10 o 
 -10   1   0        7.84        5.68      1.38 o 
  -9   1   0      163.84      169.18      3.22 o 
  -8   1   0       58.61       66.31      2.08 o 
  -7   1   0       12.98       12.66      0.89 o 
  -6   1   0      450.79      453.35     21.50 o 
  -5   1   0      743.88      778.99     15.91 o 
  -4   1   0      148.76      129.45      3.51 o 
  -3   1   0      489.35      463.65     11.57 o 
  -2   1   0      673.71      704.75      9.68 o 
  -1   1   0      134.04      163.70      2.75 o 
   0   1   0      233.49      221.64      1.99 o 
   1   1   0        0.06        0.12      0.12 o 
   2   1   0      633.42      697.80      9.52 o 
   3   1   0      172.74      201.41      2.88 o 
   4   1   0     3223.77     3279.11     39.00 o 
   5   1   0      179.02      141.46      2.36 o 
   6   1   0       12.00       13.77      0.66 o 
   7   1   0      178.50      187.63      3.97 o 
   8   1   0       29.11       30.12      1.75 o 
   9   1   0      104.01      104.08      4.75 o 
  10   1   0        0.43       -0.16      1.45 o 
  11   1   0       11.24       11.03      2.27 o 
 -12   2   0        2.79        3.93      2.36 o 
 -11   2   0        0.43        1.85      1.29 o 
 -10   2   0        2.20        2.49      1.02 o 
  -9   2   0      257.66      271.51      4.94 o 
  -8   2   0       17.19       12.52      1.35 o 
  -7   2   0      336.40      352.06      8.43 o 
  -6   2   0       57.07       66.84      2.58 o 
  -5   2   0       83.72       82.42      3.54 o 
  -4   2   0      588.79      509.91     46.07 o 
  -3   2   0     2120.82     1854.59     50.71 o 
  -2   2   0       87.69       94.24      4.39 o 
  -1   2   0      703.14      743.17      7.27 o 
   0   2   0     1647.26     1578.06     12.88 o 
   1   2   0     2053.46     1930.44     16.83 o 
   2   2   0       10.68       18.75      0.47 o 
   3   2   0     1506.06     1642.14     18.12 o 
   4   2   0      529.04      515.53      6.11 o 
   5   2   0      320.72      316.78      4.70 o 
   6   2   0       90.57       84.53      1.89 o 
   7   2   0       32.23       31.55      1.70 o 
   8   2   0      246.70      226.91      5.72 o 
   9   2   0       93.31       95.35      4.41 o 
  10   2   0       18.85       22.46      2.65 o 
  11   2   0       12.69       13.08      2.46 o 
 -13   3   0       37.18       56.39      5.25 o 
 -12   3   0        6.17       10.75      2.88 o 
 -11   3   0       48.58       51.72      2.47 o 
 -10   3   0        0.01       -1.19      1.19 o 
  -9   3   0      237.88      215.71      8.66 o 
  -8   3   0        3.43        4.98      1.57 o 
  -7   3   0      160.22      151.40      6.30 o 
  -6   3   0      178.62      220.45      7.87 o 
  -5   3   0       91.55       43.55      2.62 o 
  -4   3   0        0.02        1.57      0.56 o 
  -3   3   0       47.33       34.39      1.07 o 
  -2   3   0     1045.66     1090.53     12.85 o 
  -1   3   0    10551.57    10889.35    167.94 o 
   0   3   0    15226.19    15396.13    198.62 o 
   1   3   0      156.06      139.34      1.67 o 
   2   3   0      177.63      174.92      2.03 o 
   3   3   0      678.12      750.36      8.16 o 
   4   3   0       21.23       16.44      1.38 o 
   5   3   0        7.80        7.73      0.63 o 
   6   3   0       44.73       46.28      1.91 o 
   7   3   0        5.90        4.25      1.19 o 
   8   3   0       17.88       12.92      2.36 o 
   9   3   0        0.14       -0.13      1.45 o 
  10   3   0        0.16       -0.09      1.97 o 
 -13   4   0        9.70        9.41      2.36 o 
 -12   4   0        8.46        9.18      2.62 o 
 -11   4   0       71.52       76.99      3.71 o 
 -10   4   0       14.65       19.93      2.88 o 
  -9   4   0      544.67      537.68     17.34 o 
  -8   4   0        0.06       -0.79      0.79 o 
  -7   4   0       60.57       61.38      3.67 o 
  -6   4   0      138.64      142.62      4.08 o 
  -5   4   0      313.79      330.75     10.77 o 
  -4   4   0      151.00      155.51      2.85 o 
  -3   4   0      739.39      752.52     10.02 o 
  -2   4   0       23.56       22.26      0.54 o 
  -1   4   0        0.27        5.03      0.37 o 
   0   4   0      565.14      554.22      5.41 o 
   1   4   0      127.49      138.50      1.83 o 
   2   4   0      597.78      606.69      7.25 o 
   3   4   0      286.84      248.16      3.76 o 
   4   4   0      224.40      211.61      3.01 o 
   5   4   0      402.75      414.03      6.24 o 
   6   4   0      160.47      164.30      4.56 o 
   7   4   0        2.31        4.73      1.35 o 
   8   4   0       24.70       24.52      2.88 o 
   9   4   0       62.02       74.72      4.41 o 
 -13   5   0       13.06       13.11      3.15 o 
 -12   5   0        6.33        7.34      2.62 o 
 -11   5   0        3.29        0.52      1.84 o 
 -10   5   0      158.55      138.00      6.82 o 
  -9   5   0       68.77       66.36      4.46 o 
  -8   5   0       19.67       16.26      2.10 o 
  -7   5   0       20.49       25.78      1.97 o 
  -6   5   0       27.63       39.75      1.97 o 
  -5   5   0      954.11     1005.13     15.45 o 
  -4   5   0       16.28       30.91      0.95 o 
  -3   5   0      720.31      791.26      9.63 o 
  -2   5   0     3986.45     4201.67     35.93 o 
  -1   5   0      622.47      629.37      6.57 o 
   0   5   0      436.62      442.42      4.52 o 
   1   5   0      379.35      373.00      4.38 o 
   2   5   0       79.36       74.15      1.26 o 
   3   5   0      222.79      228.39      3.27 o 
   4   5   0       34.21       34.01      1.09 o 
   5   5   0       88.30       81.13      3.12 o 
   6   5   0      153.69      159.31      8.46 o 
   7   5   0      181.21      177.91      6.69 o 
   8   5   0      283.79      316.34      9.68 o 
   9   5   0        1.03        0.31      2.01 o 
 -13   6   0        8.14       13.37      3.15 o 
 -12   6   0        5.00        8.39      2.62 o 
 -11   6   0       60.74       57.70      4.72 o 
 -10   6   0       54.48       54.29      4.20 o 
  -9   6   0       26.51       16.52      2.62 o 
  -8   6   0        7.20        9.44      2.10 o 
  -7   6   0        0.19       -0.47      0.47 o 
  -6   6   0       12.59       17.07      1.61 o 
  -5   6   0       19.42       16.13      0.77 o 
  -4   6   0      564.45      555.55      6.20 o 
  -3   6   0      257.95      213.42      2.60 o 
  -2   6   0      309.59      318.55      3.44 o 
  -1   6   0       18.15       26.90      0.86 o 
   0   6   0      150.16      147.18      1.97 o 
   1   6   0        9.60       17.66      0.71 o 
   2   6   0      541.78      542.22      6.67 o 
   3   6   0       64.42       61.97      1.56 o 
   4   6   0        0.91        0.52      0.63 o 
   5   6   0      106.25      105.28      3.79 o 
   6   6   0        0.54       -0.42      1.57 o 
   7   6   0        3.85        1.34      1.94 o 
   8   6   0       45.68       47.79      6.82 o 
 -13   7   0        1.64        1.57      2.36 o 
 -12   7   0       20.83       23.08      3.67 o 
 -11   7   0        6.41        3.41      1.84 o 
 -10   7   0      108.24      105.19      6.03 o 
  -9   7   0      387.84      357.82     12.86 o 
  -8   7   0       35.54       35.31      1.75 o 
  -7   7   0      496.75      489.84      8.31 o 
  -6   7   0      123.30      129.52      2.42 o 
  -5   7   0        0.74        1.48      0.42 o 
  -4   7   0        2.39        0.01      0.30 o 
  -3   7   0      113.72      115.53      1.63 o 
  -2   7   0        1.29       -0.11      0.30 o 
  -1   7   0        1.03        1.26      0.75 o 
   0   7   0      691.99      652.57      7.57 o 
   1   7   0      699.81      685.66      8.28 o 
   2   7   0      451.64      439.45      5.78 o 
   3   7   0       68.06       70.04      2.14 o 
   4   7   0       61.08       63.82      2.16 o 
   5   7   0       74.82       82.53      2.83 o 
   6   7   0        7.34        6.82      6.42 o 
   7   7   0        5.48        6.45      2.62 o 
 -13   8   0        1.63        3.41      2.36 o 
 -12   8   0        1.48        1.84      2.36 o 
 -11   8   0       10.59        8.13      2.36 o 
 -10   8   0        2.26        2.10      1.84 o 
  -9   8   0       31.97       43.80      4.20 o 
  -8   8   0        3.33        2.74      1.31 o 
  -7   8   0       94.74       85.63      4.20 o 
  -6   8   0       46.60       46.43      1.92 o 
  -5   8   0      203.30      202.16      3.39 o 
  -4   8   0      363.86      366.18      4.04 o 
  -3   8   0       92.20      103.64      1.76 o 
  -2   8   0        0.03        0.30      0.47 o 
  -1   8   0      142.55      139.99      2.50 o 
   0   8   0      308.62      280.72      5.69 o 
   1   8   0       47.48       45.64      1.72 o 
   2   8   0       81.21       93.62      2.30 o 
   3   8   0       32.87       34.08      1.89 o 
   4   8   0       17.86       15.32      1.45 o 
   5   8   0        5.01        4.66      1.84 o 
   6   8   0       22.41       18.06      3.06 o 
 -13   9   0       15.26       17.83      3.41 o 
 -12   9   0       37.36       36.98      4.20 o 
 -11   9   0       16.50       16.26      3.15 o 
 -10   9   0       15.06       15.47      2.88 o 
  -9   9   0      104.96       92.41      3.39 o 
  -8   9   0       67.80       61.92      2.23 o 
  -7   9   0        0.88        0.25      1.30 o 
  -6   9   0      112.17      104.67      2.93 o 
  -5   9   0        1.28        0.76      0.88 o 
  -4   9   0       15.81       12.97      0.96 o 
  -3   9   0      489.67      467.56      5.42 o 
  -2   9   0       43.76       38.23      1.28 o 
  -1   9   0       81.88       81.67      1.88 o 
   0   9   0        1.90        2.52      0.70 o 
   1   9   0       17.24       17.56      1.08 o 
   2   9   0       45.70       47.58      2.12 o 
   3   9   0        1.37       -0.07      1.44 o 
   4   9   0       44.44       44.74      2.42 o 
   5   9   0       25.49       34.19      2.25 o 
 -12  10   0        4.55        4.72      2.88 o 
 -11  10   0       14.22        9.18      2.88 o 
 -10  10   0       20.68       24.28      2.82 o 
  -9  10   0       16.95       17.77      1.45 o 
  -8  10   0      226.24      226.72      5.13 o 
  -7  10   0        3.69        3.90      1.47 o 
  -6  10   0        5.15        3.86      0.98 o 
  -5  10   0        2.18        4.70      1.02 o 
  -4  10   0       32.65       44.04      1.78 o 
  -3  10   0        4.30        2.18      0.73 o 
  -2  10   0        1.79        1.15      0.58 o 
  -1  10   0       15.23       15.94      1.59 o 
   0  10   0       21.65       15.86      1.11 o 
   1  10   0       33.25       41.61      2.85 o 
   2  10   0        3.72        1.16      1.10 o 
   3  10   0       30.93       32.93      2.23 o 
 -11  11   0        0.07       -1.01      1.01 o 
 -10  11   0       40.97       47.88      2.88 o 
  -9  11   0        1.71        1.56      1.14 o 
  -8  11   0        4.26        4.86      1.23 o 
  -7  11   0       11.99       12.61      1.42 o 
  -6  11   0       14.08       18.72      1.83 o 
  -5  11   0        8.28        7.13      2.75 o 
  -4  11   0       31.84       34.19      2.31 o 
  -3  11   0       43.91       45.21      1.65 o 
  -2  11   0        5.79        4.93      1.31 o 
  -1  11   0       87.14       80.46      3.24 o 
   0  11   0        0.00        1.36      1.07 o 
   1  11   0       25.49       26.12      1.99 o 
   2  11   0       12.97       13.70      1.71 o 
 -10  12   0       23.07       22.72      1.92 o 
  -9  12   0       19.42       22.08      1.84 o 
  -8  12   0        0.02       -0.74      1.09 o 
  -7  12   0        5.93        6.47      1.38 o 
  -6  12   0        1.40        1.68      2.10 o 
  -5  12   0       11.72        6.50      1.38 o 
  -4  12   0       43.47       39.64      1.85 o 
  -3  12   0        0.00        0.19      1.70 o 
  -2  12   0       88.18      100.42      2.97 o 
  -1  12   0       61.09       71.39      3.11 o 
   0  12   0       48.95       60.14      2.96 o 
  -9  13   0       32.83       32.07      2.28 o 
  -8  13   0       49.45       59.93      4.98 o 
  -7  13   0        0.01       -0.42      2.10 o 
  -6  13   0        0.62        0.31      1.31 o 
  -5  13   0        0.08        0.04      1.15 o 
  -4  13   0       15.17       21.02      1.85 o 
  -3  13   0        1.32        2.88      2.88 o 
   2 -13   1      111.01      134.08      3.61 o 
   3 -13   1      106.88      124.00      3.79 o 
   4 -13   1        4.54        8.42      1.41 o 
   5 -13   1       10.82       10.56      1.59 o 
   6 -13   1        1.77        0.11      1.26 o 
   7 -13   1        2.99       -0.42      2.75 o 
   8 -13   1        2.45        4.34      1.64 o 
   9 -13   1        8.58        6.51      1.50 o 
   0 -12   1       44.34       50.88      2.67 o 
   1 -12   1        8.40        8.68      1.26 o 
   2 -12   1        0.72        1.45      0.93 o 
   3 -12   1        0.01       -0.40      0.65 o 
   4 -12   1        5.24        5.94      1.14 o 
   5 -12   1        0.12        0.52      1.11 o 
   6 -12   1        6.96        7.38      1.50 o 
   7 -12   1       31.50       39.07      2.12 o 
   8 -12   1        6.95        7.00      1.38 o 
   9 -12   1        0.12       -0.92      1.15 o 
  10 -12   1       25.77       28.69      2.25 o 
  11 -12   1       14.54       13.29      1.73 o 
  -2 -11   1       12.43       11.73      1.65 o 
  -1 -11   1        0.33        0.91      1.52 o 
   0 -11   1       29.89       34.17      1.81 o 
   1 -11   1       24.02       19.09      1.76 o 
   2 -11   1       74.18       76.57      4.45 o 
   3 -11   1       14.16       11.96      1.10 o 
   4 -11   1       64.16       56.53      2.01 o 
   5 -11   1       30.34       31.29      1.77 o 
   6 -11   1       46.42       43.85      2.57 o 
   7 -11   1        5.74        5.50      1.22 o 
   8 -11   1       59.26       57.51      2.95 o 
   9 -11   1       35.61       32.58      1.92 o 
  10 -11   1        8.66        7.88      1.27 o 
  11 -11   1       19.52       20.16      2.13 o 
  12 -11   1       22.92       19.67      3.67 o 
  -4 -10   1       13.91       14.25      2.62 o 
  -3 -10   1       35.43       33.00      2.21 o 
  -2 -10   1        4.60        2.67      1.09 o 
  -1 -10   1      185.62      175.34      3.51 o 
   0 -10   1       32.06       33.05      1.50 o 
   1 -10   1      115.48      115.23      2.62 o 
   2 -10   1       60.96       70.66      1.78 o 
   3 -10   1       53.94       53.50      1.70 o 
   4 -10   1      212.05      206.27      3.16 o 
   5 -10   1       16.62       13.26      1.13 o 
   6 -10   1       95.77       84.48      2.77 o 
   7 -10   1      100.58       96.12      2.97 o 
   8 -10   1       37.57       34.19      1.83 o 
   9 -10   1        3.13        2.29      1.44 o 
  10 -10   1       12.01        8.94      1.50 o 
  11 -10   1       18.89       15.47      3.15 o 
  12 -10   1       40.21       35.41      4.20 o 
  -5  -9   1        2.78       -0.05      2.58 o 
  -4  -9   1        1.28        0.26      0.92 o 
  -3  -9   1        0.77        0.11      1.89 o 
  -2  -9   1        3.61        4.19      0.93 o 
  -1  -9   1       36.48       35.98      1.50 o 
   0  -9   1      141.12      129.50      2.73 o 
   1  -9   1       30.10       32.55      1.37 o 
   2  -9   1       74.42       63.61      1.66 o 
   3  -9   1        0.07       -0.44      0.44 o 
   4  -9   1        3.81        4.11      0.57 o 
   5  -9   1        0.02       -0.18      0.81 o 
   6  -9   1        3.12        1.95      1.00 o 
   7  -9   1      119.04      106.33      3.54 o 
   8  -9   1        7.15        7.35      1.38 o 
   9  -9   1       36.51       36.09      2.27 o 
  10  -9   1       63.15       64.00      4.98 o 
  11  -9   1       32.99       36.72      4.20 o 
  12  -9   1        7.49        6.03      2.88 o 
  13  -9   1        2.24        4.46      2.62 o 
  -6  -8   1        8.48        6.64      7.21 o 
  -5  -8   1       14.88       11.41      1.64 o 
  -4  -8   1      102.14      104.26      3.27 o 
  -3  -8   1      209.63      207.25      4.28 o 
  -2  -8   1      204.09      219.31      4.34 o 
  -1  -8   1      112.21      104.76      2.17 o 
   0  -8   1      412.68      386.92      5.21 o 
   1  -8   1      142.33      130.41      2.34 o 
   2  -8   1       64.33       67.33      1.59 o 
   3  -8   1      301.68      287.16      3.32 o 
   4  -8   1      194.67      199.19      2.80 o 
   5  -8   1        3.14        3.38      0.69 o 
   6  -8   1       44.06       42.33      2.39 o 
   7  -8   1      246.21      260.37      5.09 o 
   8  -8   1      117.37      115.07      3.93 o 
   9  -8   1        2.75        4.20      1.84 o 
  10  -8   1        2.61        4.46      2.10 o 
  11  -8   1       20.52       21.24      3.15 o 
  12  -8   1        0.18        1.31      2.36 o 
  13  -8   1       13.76       17.83      3.41 o 
  -7  -7   1       13.21       14.81      2.76 o 
  -6  -7   1        1.33        0.72      1.75 o 
  -5  -7   1       15.26       11.79      2.31 o 
  -4  -7   1        1.20       -0.06      0.63 o 
  -3  -7   1       51.62       47.92      1.46 o 
  -2  -7   1      839.64      838.13     10.94 o 
  -1  -7   1       31.20       23.38      1.04 o 
   0  -7   1      704.93      693.54      6.93 o 
   1  -7   1     1320.73     1387.96     14.94 o 
   2  -7   1       10.48        6.78      0.46 o 
   3  -7   1      102.10      107.79      1.67 o 
   4  -7   1       34.94       40.76      1.20 o 
   5  -7   1       72.14       74.73      1.73 o 
   6  -7   1      162.32      177.46      3.12 o 
   7  -7   1       21.04       23.01      2.06 o 
   8  -7   1       17.51       14.32      1.20 o 
   9  -7   1       17.35       19.78      1.94 o 
  10  -7   1       29.91       21.77      3.15 o 
  11  -7   1       89.15       73.71      5.25 o 
  12  -7   1       62.18       65.04      5.25 o 
  13  -7   1        6.36       11.80      3.15 o 
  -8  -6   1        6.47        7.22      2.62 o 
  -7  -6   1      176.10      180.04      9.31 o 
  -6  -6   1       58.70       52.93      3.54 o 
  -5  -6   1      217.09      211.52      6.67 o 
  -4  -6   1       58.81       54.39      1.43 o 
  -3  -6   1       22.69       27.37      1.13 o 
  -2  -6   1      125.48      133.15      2.55 o 
  -1  -6   1      256.27      215.05      2.85 o 
   0  -6   1     1940.68     1888.66     17.52 o 
   1  -6   1       85.88      118.05      1.62 o 
   2  -6   1      900.24      952.25     10.66 o 
   3  -6   1      440.49      474.00      5.45 o 
   4  -6   1       61.77       54.95      1.11 o 
   5  -6   1     1233.71     1234.89     16.39 o 
   6  -6   1       24.53       26.84      1.34 o 
   7  -6   1        3.81        1.96      0.62 o 
   8  -6   1       25.54       30.16      2.04 o 
   9  -6   1       11.50        8.65      2.10 o 
  10  -6   1      166.38      156.36      7.61 o 
  11  -6   1        1.24       -0.52      1.84 o 
  12  -6   1        5.25        3.93      2.62 o 
  13  -6   1       50.95       70.55      5.77 o 
  -9  -5   1        3.45       -0.07      1.97 o 
  -8  -5   1        7.43        7.65      2.08 o 
  -7  -5   1       25.70       28.38      2.65 o 
  -6  -5   1       62.42       61.49      2.82 o 
  -5  -5   1      121.54      113.14      3.12 o 
  -4  -5   1       37.57       34.13      1.02 o 
  -3  -5   1      217.52      211.47      3.03 o 
  -2  -5   1       64.15       72.57      1.33 o 
  -1  -5   1     2981.05     2903.26     26.89 o 
   0  -5   1      396.77      341.43      3.41 o 
   1  -5   1     1604.44     1815.17     16.65 o 
   2  -5   1      360.34      304.15      3.36 o 
   3  -5   1     2276.31     2332.32     26.41 o 
   4  -5   1      132.09      148.97      3.51 o 
   5  -5   1        8.10       10.06      0.64 o 
   6  -5   1       72.25       76.37      1.68 o 
   7  -5   1      251.16      243.58      8.92 o 
   8  -5   1       16.21       11.28      1.84 o 
   9  -5   1      331.60      327.60     12.07 o 
  10  -5   1       86.36       91.28      5.51 o 
  11  -5   1       14.00       22.03      3.41 o 
  12  -5   1       18.63       18.62      3.15 o 
  13  -5   1        8.50        6.82      2.88 o 
 -10  -4   1        8.67        8.95      2.38 o 
  -9  -4   1       33.65       37.71      4.07 o 
  -8  -4   1        5.68        4.09      1.75 o 
  -7  -4   1      326.71      315.82      7.20 o 
  -6  -4   1       20.40       16.45      1.33 o 
  -5  -4   1       88.02       93.15      2.25 o 
  -4  -4   1       24.46       21.42      0.89 o 
  -3  -4   1        1.55        4.66      0.44 o 
  -2  -4   1        6.36        8.26      0.69 o 
  -1  -4   1      594.03      514.97      4.64 o 
   0  -4   1     2951.78     3030.47     25.90 o 
   1  -4   1     2274.10     2398.25     25.15 o 
   2  -4   1     2578.35     2498.31     30.90 o 
   3  -4   1        0.05        0.79      0.57 o 
   4  -4   1      162.21      149.55      2.77 o 
   5  -4   1      806.25      839.86     23.96 o 
   6  -4   1      368.19      412.85      9.28 o 
   7  -4   1       14.64       15.62      1.70 o 
   8  -4   1        8.08        9.18      1.84 o 
   9  -4   1        0.17        2.10      1.84 o 
  10  -4   1       13.25       10.75      2.62 o 
  11  -4   1        3.49        2.36      2.10 o 
  12  -4   1        0.60       -0.52      1.48 o 
  13  -4   1       15.76       21.24      3.93 o 
 -10  -3   1        3.73        3.48      1.89 o 
  -9  -3   1      120.97      115.64      4.92 o 
  -8  -3   1      281.37      289.45      6.84 o 
  -7  -3   1        4.23        2.22      1.04 o 
  -6  -3   1       33.19       34.14      1.40 o 
  -5  -3   1       51.04       50.24      1.84 o 
  -4  -3   1     1542.91     1606.79     19.20 o 
  -3  -3   1       41.54       45.96      1.05 o 
  -2  -3   1     1073.87     1018.52     11.52 o 
  -1  -3   1     2552.57     2444.90     20.21 o 
   0  -3   1    13764.30    13905.69    112.75 o 
   1  -3   1      324.65      376.09      4.84 o 
   2  -3   1      710.25      722.46     10.38 o 
   3  -3   1      121.37      107.25      5.38 o 
   4  -3   1     3200.17     3094.07     59.26 o 
   5  -3   1       59.71       49.34      2.04 o 
   6  -3   1      241.66      232.29      5.93 o 
   7  -3   1       12.85        9.18      1.57 o 
   8  -3   1       48.52       42.71      1.79 o 
   9  -3   1       32.48       23.60      2.88 o 
  10  -3   1      199.40      181.04      8.13 o 
  11  -3   1        9.79       14.22      2.49 o 
  12  -3   1        3.42        8.39      2.62 o 
  13  -3   1        0.00        1.31      2.36 o 
 -11  -2   1       26.83       29.15      3.09 o 
 -10  -2   1        0.16       -1.31      1.31 o 
  -9  -2   1        1.68        1.84      1.50 o 
  -8  -2   1       75.44       71.98      3.19 o 
  -7  -2   1       30.46       32.28      1.33 o 
  -6  -2   1       61.60       56.49      1.36 o 
  -5  -2   1      129.88      128.01      2.15 o 
  -4  -2   1     1285.62     1307.84     13.65 o 
  -3  -2   1        0.28        0.59      0.26 o 
  -2  -2   1      697.19      648.96      7.40 o 
  -1  -2   1     9934.87     9790.20    106.16 o 
   0  -2   1     2312.53     2242.55     19.09 o 
   1  -2   1     2817.25     2740.23     28.43 o 
   2  -2   1      120.51      103.81      2.43 o 
   3  -2   1       22.57       25.43      1.19 o 
   4  -2   1       74.34       66.65      2.20 o 
   5  -2   1      607.00      698.97     14.51 o 
   6  -2   1       21.98       34.61      1.22 o 
   7  -2   1       27.97       25.97      1.09 o 
   8  -2   1      740.68      760.81     11.42 o 
   9  -2   1        5.78        5.43      1.59 o 
  10  -2   1       32.20       33.27      2.71 o 
  11  -2   1       12.76       11.68      2.13 o 
  12  -2   1        0.11       -0.52      1.84 o 
 -11  -1   1       10.11       16.79      2.38 o 
 -10  -1   1        2.23        2.15      1.45 o 
  -9  -1   1        5.07        8.28      1.44 o 
  -8  -1   1        9.32        6.67      0.88 o 
  -7  -1   1        2.43        1.07      0.40 o 
  -6  -1   1      369.16      369.18      6.15 o 
  -5  -1   1        1.08        0.11      0.61 o 
  -4  -1   1        3.08        1.05      0.39 o 
  -3  -1   1      549.09      507.46      6.66 o 
  -2  -1   1     1428.22     1501.44     18.04 o 
  -1  -1   1      151.38      130.69      1.32 o 
   0  -1   1    12049.49    10695.21    305.49 o 
   1  -1   1     1586.95     1645.87     25.14 o 
   2  -1   1        0.11        1.15      0.20 o 
   3  -1   1     5322.87     5368.03     71.61 o 
   4  -1   1        4.51        5.56      0.45 o 
   5  -1   1        0.07        0.26      0.25 o 
   6  -1   1      289.83      280.00      4.22 o 
   7  -1   1       38.62       36.72      2.20 o 
   8  -1   1     1398.60     1382.38     19.70 o 
   9  -1   1       20.28       21.47      2.20 o 
  10  -1   1        6.06        5.10      1.36 o 
  11  -1   1        3.81        0.51      1.57 o 
  12  -1   1        9.22       11.74      2.39 o 
 -12   0   1       12.14       17.17      2.52 o 
 -11   0   1        1.48        0.82      2.75 o 
 -10   0   1        0.26       -0.31      1.99 o 
  -9   0   1     1009.01      994.73     14.61 o 
  -8   0   1      275.58      270.48      5.58 o 
  -7   0   1      687.21      644.62      8.89 o 
  -6   0   1       32.56       36.86      1.25 o 
  -5   0   1      627.52      639.18      8.44 o 
  -4   0   1      479.84      474.88      7.99 o 
  -3   0   1     1644.79     1706.02     20.41 o 
  -2   0   1     2386.14     2365.85     27.98 o 
  -1   0   1     5350.28     5419.25     59.38 o 
   0   0   1      221.80      198.77      6.98 o 
   1   0   1       91.94       99.98      1.40 o 
   2   0   1      202.79      182.97      2.43 o 
   3   0   1      143.93      125.38      2.67 o 
   4   0   1        1.91        8.74      1.21 o 
   5   0   1       17.63       18.77      0.70 o 
   6   0   1        0.01       -0.21      0.39 o 
   7   0   1       42.50       40.69      1.53 o 
   8   0   1       10.89        8.03      2.13 o 
   9   0   1        1.70        0.69      1.51 o 
  10   0   1        1.66       -0.39      1.35 o 
  11   0   1        8.81        8.04      2.01 o 
 -12   1   1        2.08        1.98      1.64 o 
 -11   1   1       33.57       36.56      3.02 o 
 -10   1   1       10.43        6.18      1.32 o 
  -9   1   1       89.66       89.01      2.86 o 
  -8   1   1        3.86        4.56      0.73 o 
  -7   1   1      202.38      195.23      3.43 o 
  -6   1   1       96.75      117.52      2.61 o 
  -5   1   1      124.61      104.24      2.23 o 
  -4   1   1      325.47      372.89      6.47 o 
  -3   1   1        8.87        3.35      0.91 o 
  -2   1   1       81.91       73.31      1.29 o 
  -1   1   1     4913.22     4807.73     93.81 o 
   0   1   1      357.62      310.16      3.37 o 
   1   1   1      307.19      359.18      4.09 o 
   2   1   1     1051.78     1003.96     10.33 o 
   3   1   1      347.22      369.12      5.39 o 
   4   1   1      324.57      366.85      5.01 o 
   5   1   1     1079.40     1112.38     13.91 o 
   6   1   1      778.41      822.22     10.73 o 
   7   1   1       35.08       27.59      1.93 o 
   8   1   1      184.41      179.78      4.97 o 
   9   1   1        0.14       -1.26      1.26 o 
  10   1   1        7.60        6.47      3.28 o 
  11   1   1        0.21       -1.05      2.36 o 
 -12   2   1       17.02       24.37      2.71 o 
 -11   2   1        4.88        6.28      1.49 o 
 -10   2   1       53.84       45.39      1.89 o 
  -9   2   1      468.39      466.47      8.00 o 
  -8   2   1      128.36      126.87      2.73 o 
  -7   2   1       14.67       16.05      1.19 o 
  -6   2   1       52.28       64.78      2.41 o 
  -5   2   1      187.32      197.69      4.04 o 
  -4   2   1     1067.78     1080.69     21.00 o 
  -3   2   1       37.62       40.93      1.15 o 
  -2   2   1       92.40       73.01      1.19 o 
  -1   2   1    33717.08    30862.69    622.94 o 
   0   2   1    14197.62    14513.18    199.23 o 
   1   2   1      858.70      892.83      9.04 o 
   2   2   1        0.46        0.15      0.16 o 
   3   2   1     1752.85     1803.68     21.97 o 
   4   2   1        0.94        0.61      0.98 o 
   5   2   1       27.66       29.15      1.04 o 
   6   2   1        7.36        8.90      1.08 o 
   7   2   1       91.84       97.31      4.39 o 
   8   2   1      122.09      113.10      3.85 o 
   9   2   1       45.78       53.39      3.47 o 
  10   2   1        1.52        0.96      1.57 o 
 -13   3   1        9.82       12.06      3.15 o 
 -12   3   1        0.59        0.96      1.57 o 
 -11   3   1        7.83        5.74      1.57 o 
 -10   3   1       49.22       37.83      2.21 o 
  -9   3   1      220.48      229.26      5.33 o 
  -8   3   1        0.18        0.00      1.31 o 
  -7   3   1       23.81       19.41      2.10 o 
  -6   3   1       28.59       16.26      1.84 o 
  -5   3   1      103.77      116.23      4.72 o 
  -4   3   1      136.99      157.77      3.10 o 
  -3   3   1     3074.27     3070.11     39.87 o 
  -2   3   1        7.73        9.37      0.41 o 
  -1   3   1      141.19      157.06      1.77 o 
   0   3   1     2156.72     2147.41     19.55 o 
   1   3   1      270.52      292.80      2.88 o 
   2   3   1        6.74       15.98      0.47 o 
   3   3   1      116.42      130.47      1.84 o 
   4   3   1      110.14       99.18      2.34 o 
   5   3   1       73.25       76.46      2.34 o 
   6   3   1      167.02      156.65      3.78 o 
   7   3   1       13.20        6.15      1.45 o 
   8   3   1       52.09       51.91      3.34 o 
   9   3   1        0.08       -0.49      1.50 o 
  10   3   1        0.04        0.52      1.64 o 
 -13   4   1        1.34        0.97      1.57 o 
 -12   4   1       21.41       24.91      3.41 o 
 -11   4   1        4.52        3.15      1.84 o 
 -10   4   1       21.92       23.93      3.28 o 
  -9   4   1       12.57       15.49      1.64 o 
  -8   4   1      146.09      145.09      6.30 o 
  -7   4   1       25.86       26.49      2.36 o 
  -6   4   1       54.13       57.97      3.41 o 
  -5   4   1      123.94      167.54      4.59 o 
  -4   4   1      949.50      954.39     12.72 o 
  -3   4   1      308.69      272.63      3.56 o 
  -2   4   1     1460.28     1569.48     15.32 o 
  -1   4   1       70.05       63.46      0.99 o 
   0   4   1      680.30      593.26      5.80 o 
   1   4   1      136.32      141.68      1.99 o 
   2   4   1      178.33      183.36      2.15 o 
   3   4   1        1.31        0.97      0.34 o 
   4   4   1      252.51      246.55      3.47 o 
   5   4   1        0.55        2.14      0.87 o 
   6   4   1      139.45      121.57      3.85 o 
   7   4   1        0.47       -0.17      1.38 o 
   8   4   1       16.08       14.32      2.27 o 
   9   4   1       54.49       64.89      4.10 o 
 -13   5   1        3.78        7.08      2.88 o 
 -12   5   1        4.65        3.41      2.36 o 
 -11   5   1       13.59        9.44      2.36 o 
 -10   5   1        1.91        1.84      1.84 o 
  -9   5   1      252.13      239.34      9.45 o 
  -8   5   1        4.89        1.84      1.31 o 
  -7   5   1       41.86       37.51      2.89 o 
  -6   5   1      197.32      216.83      3.85 o 
  -5   5   1       61.58       74.37      1.43 o 
  -4   5   1      530.89      503.21      6.30 o 
  -3   5   1       72.80       72.57      1.12 o 
  -2   5   1     2702.23     2853.97     27.61 o 
  -1   5   1     8461.47     8806.98     89.92 o 
   0   5   1      152.90      146.16      1.89 o 
   1   5   1      849.49      800.68      8.60 o 
   2   5   1       26.90       28.47      0.88 o 
   3   5   1        2.88        1.52      0.48 o 
   4   5   1       85.64       89.06      2.11 o 
   5   5   1      105.00      107.35      2.69 o 
   6   5   1      176.18      182.28      6.46 o 
   7   5   1        3.41        0.94      1.83 o 
   8   5   1        1.46        1.27      3.02 o 
 -13   6   1        0.60       -0.79      2.36 o 
 -12   6   1        7.24        7.61      2.62 o 
 -11   6   1       62.02       65.31      4.72 o 
 -10   6   1        0.05        0.00      1.57 o 
  -9   6   1       19.11       15.74      2.62 o 
  -8   6   1        0.31       -0.52      1.31 o 
  -7   6   1       50.69       45.79      1.62 o 
  -6   6   1      191.21      210.94      3.33 o 
  -5   6   1      168.10      177.40      2.64 o 
  -4   6   1     1360.82     1407.12     14.91 o 
  -3   6   1     1185.21     1204.24     11.32 o 
  -2   6   1      163.47      185.15      2.38 o 
  -1   6   1       99.22      100.27      1.66 o 
   0   6   1      315.68      294.38      3.35 o 
   1   6   1       40.83       37.00      1.12 o 
   2   6   1      150.64      140.00      2.48 o 
   3   6   1      733.20      710.36      9.59 o 
   4   6   1       63.01       74.79      2.85 o 
   5   6   1       94.32       83.42      2.48 o 
   6   6   1       31.57       34.99      5.77 o 
   7   6   1       16.41       15.31      2.65 o 
 -13   7   1       23.81       24.91      3.67 o 
 -12   7   1        0.06       -1.05      1.84 o 
 -11   7   1       12.16        7.08      2.36 o 
 -10   7   1      119.33      107.55      6.03 o 
  -9   7   1        0.30        1.57      1.84 o 
  -8   7   1      257.48      264.11      5.97 o 
  -7   7   1        3.07        1.52      1.70 o 
  -6   7   1       36.55       30.84      1.22 o 
  -5   7   1      162.83      157.30      2.96 o 
  -4   7   1       96.62       97.86      1.56 o 
  -3   7   1      358.02      376.30      4.39 o 
  -2   7   1        4.18        7.97      0.55 o 
  -1   7   1       48.31       46.54      1.34 o 
   0   7   1        7.49        6.94      1.35 o 
   1   7   1      556.90      554.56      6.95 o 
   2   7   1       30.56       28.42      1.18 o 
   3   7   1       76.01       68.54      2.24 o 
   4   7   1       20.38       17.58      1.37 o 
   5   7   1       26.24       28.84      1.84 o 
   6   7   1        7.25        7.63      2.31 o 
 -13   8   1        0.00       -0.79      2.36 o 
 -12   8   1        2.97        0.79      2.10 o 
 -11   8   1        6.00        6.29      2.36 o 
 -10   8   1        0.72        2.88      2.10 o 
  -9   8   1       87.40      104.66      6.03 o 
  -8   8   1       27.81       23.06      1.42 o 
  -7   8   1        0.88       -0.20      0.88 o 
  -6   8   1      334.83      322.88      6.17 o 
  -5   8   1       14.72       14.30      1.06 o 
  -4   8   1       17.85       21.78      0.82 o 
  -3   8   1       17.80       23.21      0.86 o 
  -2   8   1      104.44      102.17      1.90 o 
  -1   8   1      525.97      496.63      7.33 o 
   0   8   1        3.36        5.62      0.84 o 
   1   8   1       25.71       26.50      1.16 o 
   2   8   1        0.10       -0.02      1.03 o 
   3   8   1       68.79       70.07      2.42 o 
   4   8   1        6.74        5.04      1.10 o 
   5   8   1      119.63      136.79      4.67 o 
 -12   9   1        7.17        9.70      2.88 o 
 -11   9   1        0.02        0.00      1.84 o 
 -10   9   1      138.91      133.24      6.43 o 
  -9   9   1       13.87       11.37      1.44 o 
  -8   9   1       46.84       47.31      2.08 o 
  -7   9   1        8.25        7.57      1.04 o 
  -6   9   1       10.14        8.65      1.15 o 
  -5   9   1      145.52      139.14      3.04 o 
  -4   9   1       20.03       15.95      1.18 o 
  -3   9   1       43.60       42.41      2.05 o 
  -2   9   1       38.66       30.88      1.44 o 
  -1   9   1       24.48       24.40      1.34 o 
   0   9   1      105.02       96.27      2.32 o 
   1   9   1        3.92        1.23      0.78 o 
   2   9   1       32.72       30.83      1.73 o 
   3   9   1        3.56        2.63      1.07 o 
   4   9   1       39.17       33.94      2.23 o 
 -12  10   1        4.33        5.10      1.64 o 
 -11  10   1        9.00       10.75      1.89 o 
 -10  10   1       40.77       38.51      2.59 o 
  -9  10   1        0.35        0.07      0.98 o 
  -8  10   1        0.27       -1.00      1.00 o 
  -7  10   1        0.06        0.14      0.98 o 
  -6  10   1       39.78       45.54      2.15 o 
  -5  10   1        3.19        0.96      0.91 o 
  -4  10   1        2.84        1.88      0.91 o 
  -3  10   1       59.65       44.26      1.78 o 
  -2  10   1        1.73        1.76      0.66 o 
  -1  10   1       22.76       21.58      1.74 o 
   0  10   1        0.01        0.07      0.89 o 
   1  10   1       21.92       18.76      1.76 o 
   2  10   1       15.65       16.39      1.80 o 
   3  10   1        1.02       -1.05      1.05 o 
 -11  11   1       13.33       15.00      1.84 o 
 -10  11   1        6.61        3.64      1.31 o 
  -9  11   1       15.07       12.61      1.53 o 
  -8  11   1        9.10       14.15      1.53 o 
  -7  11   1        2.67        1.73      1.95 o 
  -6  11   1        0.03       -0.30      0.95 o 
  -5  11   1        0.59        1.12      1.44 o 
  -4  11   1       43.49       35.90      1.70 o 
  -3  11   1       28.44       30.04      2.06 o 
  -2  11   1        0.46        0.46      1.03 o 
  -1  11   1        9.82       15.65      1.61 o 
   0  11   1        0.28        0.02      1.21 o 
   1  11   1       29.13       31.58      2.45 o 
 -10  12   1       10.10       15.52      1.78 o 
  -9  12   1       61.27       63.55      2.81 o 
  -8  12   1      124.01      132.87      4.91 o 
  -7  12   1       20.19       23.61      2.13 o 
  -6  12   1        2.90        2.66      1.38 o 
  -5  12   1       27.27       20.51      1.99 o 
  -4  12   1        0.37        1.33      1.44 o 
  -3  12   1        2.26        2.25      1.70 o 
  -2  12   1        7.27       10.16      1.82 o 
  -1  12   1       75.40       81.34      3.77 o 
  -7  13   1       13.72       16.40      3.02 o 
  -6  13   1        4.64        5.68      1.57 o 
  -5  13   1       13.41       14.24      1.82 o 
  -4  13   1       27.21       30.42      4.72 o 
   5 -14   2        4.40        5.07      1.38 o 
   6 -14   2        3.68        2.95      1.50 o 
   7 -14   2        0.08        1.31      1.84 o 
   1 -13   2       42.39       45.02      2.21 o 
   2 -13   2        7.69       13.79      1.43 o 
   3 -13   2       30.02       34.67      1.86 o 
   4 -13   2        3.11        1.36      1.02 o 
   5 -13   2       15.10       16.78      1.79 o 
   6 -13   2       31.06       27.47      2.88 o 
   7 -13   2        2.40        0.42      1.38 o 
   8 -13   2       18.30       23.17      4.46 o 
   9 -13   2        6.92        4.54      1.42 o 
  10 -13   2        2.40        2.47      1.45 o 
  -1 -12   2        0.07       -0.26      1.09 o 
   0 -12   2       53.51       53.93      2.67 o 
   1 -12   2       31.72       36.22      2.20 o 
   2 -12   2       10.16        9.88      1.14 o 
   3 -12   2       27.03       31.31      1.59 o 
   4 -12   2       18.57       19.36      1.22 o 
   5 -12   2        8.01        4.60      2.01 o 
   6 -12   2       34.52       32.53      1.97 o 
   7 -12   2       39.10       42.33      2.28 o 
   8 -12   2        3.82        3.64      1.23 o 
   9 -12   2       45.84       45.33      2.35 o 
  10 -12   2       31.00       31.49      2.08 o 
  11 -12   2        1.21       -0.55      1.10 o 
  -3 -11   2        0.15       -1.77      1.77 o 
  -2 -11   2        0.09        0.51      1.10 o 
  -1 -11   2       67.62       53.12      2.54 o 
   0 -11   2      257.42      248.15      4.45 o 
   1 -11   2        0.24       -0.63      0.63 o 
   2 -11   2      188.17      200.21      3.77 o 
   3 -11   2       69.23       72.09      2.04 o 
   4 -11   2        4.04        4.21      0.98 o 
   5 -11   2       35.71       40.17      1.78 o 
   6 -11   2        9.50       10.64      1.35 o 
   7 -11   2       14.85       17.39      1.54 o 
   8 -11   2        5.74        7.15      1.22 o 
   9 -11   2       12.30       11.34      1.64 o 
  10 -11   2       16.82       15.16      2.36 o 
  11 -11   2        1.49        0.60      1.26 o 
  12 -11   2        0.37       -1.84      1.84 o 
  -4 -10   2        2.15        3.06      1.46 o 
  -3 -10   2       75.78       82.14      3.19 o 
  -2 -10   2        3.80        8.03      1.28 o 
  -1 -10   2       26.05       21.66      1.31 o 
   0 -10   2      140.89      136.16      2.92 o 
   1 -10   2       11.61       11.93      0.96 o 
   2 -10   2        3.58        7.06      0.70 o 
   3 -10   2      101.31       81.73      1.78 o 
   4 -10   2        4.23        2.66      0.61 o 
   5 -10   2        9.94        5.28      2.17 o 
   6 -10   2       10.03       10.62      1.22 o 
   7 -10   2        1.79        0.79      0.91 o 
   8 -10   2       23.89       20.97      1.89 o 
   9 -10   2       11.51       11.80      3.67 o 
  10 -10   2       56.15       55.52      2.76 o 
  11 -10   2       25.94       24.91      3.67 o 
  12 -10   2        3.08        7.60      2.88 o 
  -5  -9   2        0.09       -0.87      0.92 o 
  -4  -9   2        8.94        7.13      1.25 o 
  -3  -9   2       77.34       87.20      3.05 o 
  -2  -9   2       32.09       29.40      1.37 o 
  -1  -9   2      108.05      102.45      2.41 o 
   0  -9   2       52.81       49.13      1.64 o 
   1  -9   2      189.76      184.97      3.17 o 
   2  -9   2      152.46      148.75      2.46 o 
   3  -9   2      281.65      291.27      3.69 o 
   4  -9   2        2.06        0.43      0.53 o 
   5  -9   2      192.66      198.32      3.12 o 
   6  -9   2      223.48      222.66      4.74 o 
   7  -9   2      240.61      223.73      5.05 o 
   8  -9   2      466.63      454.26      9.78 o 
   9  -9   2      262.69      258.96      6.30 o 
  10  -9   2       19.32       17.31      2.88 o 
  11  -9   2       70.40       71.60      5.25 o 
  12  -9   2       63.71       60.06      5.25 o 
  13  -9   2       26.50       31.73      4.20 o 
  -6  -8   2       13.98       12.28      3.41 o 
  -5  -8   2        0.28       -1.40      1.64 o 
  -4  -8   2        1.41        1.71      0.88 o 
  -3  -8   2       16.66       15.96      1.16 o 
  -2  -8   2      690.87      651.10      8.76 o 
  -1  -8   2      533.34      509.79      6.59 o 
   0  -8   2       56.39       51.12      1.57 o 
   1  -8   2      353.79      334.84      4.31 o 
   2  -8   2       53.80       49.63      1.26 o 
   3  -8   2      156.74      140.75      2.25 o 
   4  -8   2      271.81      247.85      3.58 o 
   5  -8   2      156.88      147.61      3.86 o 
   6  -8   2      645.67      636.47     13.80 o 
   7  -8   2       42.62       38.66      1.77 o 
   8  -8   2        6.99        6.44      0.98 o 
   9  -8   2       29.58       24.70      1.52 o 
  10  -8   2       52.49       51.93      4.46 o 
  11  -8   2      176.84      158.20      8.13 o 
  12  -8   2       39.69       38.55      4.20 o 
  13  -8   2       41.82       44.06      4.72 o 
  -7  -7   2        0.27       -1.75      1.75 o 
  -6  -7   2       77.36       84.77      8.26 o 
  -5  -7   2       45.85       53.70      3.93 o 
  -4  -7   2       53.10       54.19      1.66 o 
  -3  -7   2      129.82      133.35      2.72 o 
  -2  -7   2      235.78      222.93      3.37 o 
  -1  -7   2      591.17      562.21      6.90 o 
   0  -7   2       76.75       88.21      1.45 o 
   1  -7   2       54.05       53.07      1.22 o 
   2  -7   2       18.00       23.39      0.72 o 
   3  -7   2       44.04       45.51      1.03 o 
   4  -7   2        0.01       -0.40      0.40 o 
   5  -7   2       73.03       67.54      1.89 o 
   6  -7   2        1.59        0.00      0.65 o 
   7  -7   2       92.99       86.66      2.39 o 
   8  -7   2      164.72      160.91      3.56 o 
   9  -7   2        5.77        4.05      1.97 o 
  10  -7   2      134.99      121.98      6.56 o 
  11  -7   2       25.95       27.01      3.41 o 
  12  -7   2        8.61        5.24      2.36 o 
  13  -7   2        5.96        8.39      2.88 o 
  -8  -6   2       11.16        8.95      2.39 o 
  -7  -6   2       47.67       44.00      3.28 o 
  -6  -6   2       55.74       57.33      3.93 o 
  -5  -6   2      228.29      224.42      5.63 o 
  -4  -6   2      493.77      496.31      6.29 o 
  -3  -6   2      104.68      109.17      2.28 o 
  -2  -6   2      205.83      196.43      2.95 o 
  -1  -6   2        6.71       10.11      0.57 o 
   0  -6   2        1.10        3.34      1.05 o 
   1  -6   2       64.47       57.15      1.02 o 
   2  -6   2      320.24      301.24      3.27 o 
   3  -6   2      530.06      494.66      6.12 o 
   4  -6   2      560.84      616.17      9.70 o 
   5  -6   2       27.78       30.96      1.50 o 
   6  -6   2      424.43      444.87      8.84 o 
   7  -6   2      162.54      167.50      4.46 o 
   8  -6   2      209.15      204.05      5.94 o 
   9  -6   2       97.33       97.27      3.98 o 
  10  -6   2       27.81       32.00      3.41 o 
  11  -6   2       51.63       49.31      4.46 o 
  12  -6   2        0.70        0.79      2.10 o 
  13  -6   2        0.21       -0.26      2.10 o 
  -9  -5   2        3.49        1.94      1.94 o 
  -8  -5   2        4.65        5.47      1.89 o 
  -7  -5   2        0.90       -0.52      1.97 o 
  -6  -5   2      421.39      408.40      8.88 o 
  -5  -5   2       28.44       31.47      1.42 o 
  -4  -5   2        0.08        2.19      0.93 o 
  -3  -5   2      455.15      434.89      8.56 o 
  -2  -5   2       15.06       11.92      0.55 o 
  -1  -5   2       90.81       70.05      1.10 o 
   0  -5   2     1193.74     1177.26      9.90 o 
   1  -5   2     3170.52     3269.93     29.64 o 
   2  -5   2       53.56       39.85      0.96 o 
   3  -5   2     2301.32     2223.09     25.17 o 
   4  -5   2       74.10       61.58      4.59 o 
   5  -5   2      841.08      846.33     13.16 o 
   6  -5   2      247.79      292.51      5.12 o 
   7  -5   2        8.75        7.55      0.84 o 
   8  -5   2       73.21       54.63      2.68 o 
   9  -5   2      281.43      239.62      9.45 o 
  10  -5   2      103.95       89.71      5.51 o 
  11  -5   2       90.99       90.49      5.77 o 
  12  -5   2        7.37        5.24      2.62 o 
  13  -5   2       10.33        8.13      2.13 o 
 -10  -4   2        1.84        2.18      1.94 o 
  -9  -4   2        2.65        2.94      1.75 o 
  -8  -4   2       21.68       22.47      3.54 o 
  -7  -4   2      146.71      146.71      4.31 o 
  -6  -4   2       12.12       10.94      0.95 o 
  -5  -4   2      307.53      285.96      4.62 o 
  -4  -4   2      115.13      127.83      2.47 o 
  -3  -4   2       38.35       52.56      1.57 o 
  -2  -4   2      173.12      202.96      2.85 o 
  -1  -4   2     2150.67     2179.92     18.12 o 
   0  -4   2      119.97      104.86      1.17 o 
   1  -4   2       58.09       60.79      0.97 o 
   2  -4   2      376.02      372.24      4.56 o 
   3  -4   2       22.46       25.00      0.62 o 
   4  -4   2     1239.77     1246.50     18.89 o 
   5  -4   2      306.07      336.52      6.14 o 
   6  -4   2      146.41      147.81      3.36 o 
   7  -4   2      153.13      146.68      3.36 o 
   8  -4   2       12.02        8.65      2.10 o 
   9  -4   2       71.07       76.59      4.98 o 
  10  -4   2      201.73      199.41      8.92 o 
  11  -4   2       49.27       44.21      2.97 o 
  12  -4   2       16.42       16.52      3.15 o 
  13  -4   2        6.17        6.82      2.88 o 
 -10  -3   2        0.04       -1.03      1.45 o 
  -9  -3   2       56.72       60.85      3.53 o 
  -8  -3   2       79.00       76.18      3.44 o 
  -7  -3   2       34.46       32.88      2.22 o 
  -6  -3   2       57.92       58.63      1.48 o 
  -5  -3   2      119.28      101.39      1.90 o 
  -4  -3   2      312.63      332.68      4.44 o 
  -3  -3   2      357.97      318.18      3.71 o 
  -2  -3   2      750.52      805.74      7.89 o 
  -1  -3   2     1111.29     1077.68      9.05 o 
   0  -3   2       38.27       43.87      0.66 o 
   1  -3   2      546.48      593.05      6.94 o 
   2  -3   2     1134.74     1110.65     12.68 o 
   3  -3   2      343.33      357.85      5.62 o 
   4  -3   2      325.27      284.63      6.15 o 
   5  -3   2       95.74      119.86      2.69 o 
   6  -3   2       16.40       22.30      1.60 o 
   7  -3   2      185.52      181.95      4.54 o 
   8  -3   2       38.36       40.84      1.79 o 
   9  -3   2      136.18      113.59      6.03 o 
  10  -3   2        0.00       -0.42      1.19 o 
  11  -3   2       94.82       98.89      6.30 o 
  12  -3   2        2.95        5.24      2.62 o 
 -11  -2   2       88.87       99.76      4.98 o 
 -10  -2   2       55.72       53.15      3.47 o 
  -9  -2   2        0.25        0.99      1.07 o 
  -8  -2   2      228.99      235.44      4.79 o 
  -7  -2   2      188.84      179.63      2.92 o 
  -6  -2   2      141.07      146.86      2.60 o 
  -5  -2   2      395.33      401.70      4.70 o 
  -4  -2   2      443.71      493.95      6.22 o 
  -3  -2   2      554.38      531.76      5.09 o 
  -2  -2   2     2274.06     2288.95     21.47 o 
  -1  -2   2     9613.09     9480.81     78.64 o 
   0  -2   2     2630.19     2725.21     24.53 o 
   1  -2   2       36.05       40.59      0.77 o 
   2  -2   2     8286.20     8558.73    169.41 o 
   3  -2   2      394.61      355.72      6.10 o 
   4  -2   2      224.84      227.52      4.30 o 
   5  -2   2      341.42      358.03      6.36 o 
   6  -2   2      101.38      106.32      2.57 o 
   7  -2   2      134.40      137.99      2.83 o 
   8  -2   2      166.97      170.49      4.47 o 
   9  -2   2       35.25       26.76      4.07 o 
  10  -2   2        0.00        2.36      2.36 o 
  11  -2   2       25.67       25.44      3.41 o 
  12  -2   2        0.01       -1.57      2.10 o 
 -11  -1   2       11.25       14.85      2.33 o 
 -10  -1   2        2.32        4.28      1.55 o 
  -9  -1   2      174.70      171.73      4.75 o 
  -8  -1   2       85.35       75.20      2.57 o 
  -7  -1   2      232.34      236.63      4.67 o 
  -6  -1   2     1705.18     1702.75     40.06 o 
  -5  -1   2       25.54       40.87      2.91 o 
  -4  -1   2     2380.90     2502.74     27.36 o 
  -3  -1   2      233.15      190.81      2.38 o 
  -2  -1   2      404.25      411.58      4.42 o 
  -1  -1   2    15849.39    15160.78    201.69 o 
   0  -1   2        0.12        8.94      0.25 o 
   1  -1   2     7570.60     7890.66    351.00 o 
   2  -1   2     7040.82     7268.52    199.08 o 
   3  -1   2     4661.06     4607.31     83.45 o 
   4  -1   2      585.12      591.36      7.70 o 
   5  -1   2      153.76      136.89      2.92 o 
   6  -1   2      686.75      701.50     11.88 o 
   7  -1   2       15.41       14.05      1.48 o 
   8  -1   2      334.73      319.20      7.10 o 
   9  -1   2      135.78      130.22      5.11 o 
  10  -1   2        1.07        1.34      1.45 o 
  11  -1   2       15.64       20.20      2.65 o 
  12  -1   2        1.54        0.75      1.89 o 
 -12   0   2        3.38        1.89      1.70 o 
 -11   0   2       64.65       66.14      3.84 o 
 -10   0   2       14.68        9.95      1.50 o 
  -9   0   2      100.42       92.27      3.00 o 
  -8   0   2      202.15      193.67      3.64 o 
  -7   0   2        0.44        1.18      0.59 o 
  -6   0   2      140.31      157.24      2.83 o 
  -5   0   2      207.58      181.61      2.97 o 
  -4   0   2      131.42      166.05      2.62 o 
  -3   0   2        8.07        8.83      0.36 o 
  -2   0   2    12080.88    11975.17    128.68 o 
  -1   0   2     2828.45     2766.72     28.25 o 
   0   0   2     1057.70     1153.72     11.25 o 
   1   0   2      282.45      305.38      2.99 o 
   2   0   2     5257.10     5519.14     58.36 o 
   3   0   2       12.92       14.63      0.85 o 
   4   0   2     1053.42     1095.77     15.31 o 
   5   0   2      309.30      350.97      7.24 o 
   6   0   2      291.78      308.57      5.30 o 
   7   0   2       23.22       24.05      1.80 o 
   8   0   2      432.77      455.20     13.65 o 
   9   0   2       61.97       78.23      7.08 o 
  10   0   2        4.48       10.75      3.15 o 
  11   0   2        9.89       13.65      2.33 o 
 -12   1   2        0.37        0.44      1.70 o 
 -11   1   2        9.42       11.63      1.69 o 
 -10   1   2        0.30       -0.03      0.90 o 
  -9   1   2        5.53        2.80      0.83 o 
  -8   1   2      788.31      807.50     10.88 o 
  -7   1   2       76.84       70.03      1.80 o 
  -6   1   2        0.14        0.46      0.43 o 
  -5   1   2       52.74       61.32      1.42 o 
  -4   1   2      481.94      425.05      5.57 o 
  -3   1   2     1776.78     1791.76     23.86 o 
  -2   1   2       40.00       34.50      0.59 o 
  -1   1   2      102.27      120.65      1.20 o 
   0   1   2       69.65       69.67      0.88 o 
   1   1   2     1697.46     1755.40     18.22 o 
   2   1   2     2706.04     2696.47     28.54 o 
   3   1   2     2128.30     2108.69     29.02 o 
   4   1   2      298.80      333.79      5.10 o 
   5   1   2       28.14       22.71      0.99 o 
   6   1   2      280.20      284.77      5.78 o 
   7   1   2       18.96       17.96      1.70 o 
   8   1   2       37.29       31.23      2.65 o 
   9   1   2        3.02        1.61      1.45 o 
  10   1   2        2.48        2.59      1.70 o 
  11   1   2        6.29        6.33      2.20 o 
 -13   2   2        0.01        1.31      2.36 o 
 -12   2   2        0.59        0.40      2.36 o 
 -11   2   2        5.73        6.33      1.21 o 
 -10   2   2       43.80       39.98      1.99 o 
  -9   2   2      229.54      231.60      5.50 o 
  -8   2   2       30.50       31.04      1.38 o 
  -7   2   2       53.48       53.29      1.54 o 
  -6   2   2      107.05      108.09      2.76 o 
  -5   2   2      157.50      162.55      2.87 o 
  -4   2   2     2880.42     2958.11     39.33 o 
  -3   2   2      241.48      264.19      4.00 o 
  -2   2   2     1733.19     1658.83     21.34 o 
  -1   2   2    12920.10    13401.82    293.47 o 
   0   2   2     2914.42     3010.16     31.13 o 
   1   2   2      662.33      693.72      6.60 o 
   2   2   2      126.57      124.60      1.56 o 
   3   2   2       86.42      113.02      2.03 o 
   4   2   2       27.01       21.86      1.04 o 
   5   2   2      685.13      638.09     10.47 o 
   6   2   2        3.61        4.62      1.10 o 
   7   2   2        3.69        6.76      1.29 o 
   8   2   2       17.97       18.14      2.20 o 
   9   2   2        0.00        0.51      1.45 o 
  10   2   2        0.33       -0.26      2.36 o 
 -13   3   2        7.10        8.13      1.94 o 
 -12   3   2       29.47       31.21      3.67 o 
 -11   3   2       60.62       58.23      4.46 o 
 -10   3   2       60.08       68.41      3.51 o 
  -9   3   2       54.08       42.90      2.04 o 
  -8   3   2      113.78      114.32      3.70 o 
  -7   3   2        9.03        5.30      0.73 o 
  -6   3   2        1.56        0.74      0.55 o 
  -5   3   2      208.09      249.03      5.53 o 
  -4   3   2       10.49        6.61      0.48 o 
  -3   3   2      813.69      787.66     15.44 o 
  -2   3   2      454.60      488.24      4.96 o 
  -1   3   2     6809.90     6544.13    111.06 o 
   0   3   2     2309.17     2187.86     21.26 o 
   1   3   2      115.79      120.19      4.23 o 
   2   3   2        4.06        4.26      0.49 o 
   3   3   2      257.82      234.72      2.97 o 
   4   3   2        8.80        7.84      0.50 o 
   5   3   2      453.17      454.38      6.42 o 
   6   3   2        7.04        2.92      0.95 o 
   7   3   2       41.49       40.72      2.33 o 
   8   3   2       63.74       83.75      4.40 o 
   9   3   2        0.96        2.99      1.83 o 
 -13   4   2        0.69       -1.05      2.10 o 
 -12   4   2        5.38        8.92      2.62 o 
 -11   4   2       44.35       37.95      2.87 o 
 -10   4   2       67.96       65.31      6.95 o 
  -9   4   2       54.76       51.76      2.89 o 
  -8   4   2      137.11      136.43      6.43 o 
  -7   4   2       35.05       30.74      1.57 o 
  -6   4   2       55.05       73.81      2.33 o 
  -5   4   2       57.94       80.30      1.66 o 
  -4   4   2      457.68      425.01      6.84 o 
  -3   4   2      216.12      258.63      3.04 o 
  -2   4   2      151.48      181.11      2.16 o 
  -1   4   2     1957.16     2029.52     18.59 o 
   0   4   2      201.77      199.18      2.35 o 
   1   4   2      127.22      115.94      1.79 o 
   2   4   2      215.14      209.89      2.59 o 
   3   4   2       13.07       11.45      0.61 o 
   4   4   2      308.40      286.08      4.47 o 
   5   4   2       17.78       18.90      1.06 o 
   6   4   2       75.98       71.12      3.00 o 
   7   4   2      173.43      168.43      6.23 o 
   8   4   2       19.67       19.77      2.57 o 
   9   4   2        7.94        8.71      2.31 o 
 -13   5   2        6.17        3.93      2.36 o 
 -12   5   2        0.01       -1.31      2.10 o 
 -11   5   2        1.81        3.93      2.10 o 
 -10   5   2      655.86      634.17     20.49 o 
  -9   5   2      118.37      128.02      6.30 o 
  -8   5   2      181.37      176.43      4.66 o 
  -7   5   2       55.69       55.06      2.89 o 
  -6   5   2       12.97       14.56      0.75 o 
  -5   5   2       63.83       62.87      2.95 o 
  -4   5   2      436.82      456.26      6.52 o 
  -3   5   2     1423.62     1464.76     13.57 o 
  -2   5   2      582.75      653.47      7.49 o 
  -1   5   2      466.13      438.81      4.56 o 
   0   5   2      128.92      139.43      1.90 o 
   1   5   2        0.15        0.50      0.36 o 
   2   5   2      162.21      182.72      3.42 o 
   3   5   2      181.96      177.71      3.28 o 
   4   5   2      243.60      244.10      4.23 o 
   5   5   2        7.56        6.66      0.97 o 
   6   5   2       38.98       52.18      3.51 o 
   7   5   2        0.28        1.06      1.75 o 
   8   5   2        1.11        2.45      4.33 o 
 -13   6   2       38.98       43.80      4.46 o 
 -12   6   2       26.66       33.31      3.93 o 
 -11   6   2       14.94       14.69      2.88 o 
 -10   6   2       34.91       36.45      3.41 o 
  -9   6   2       91.69       89.45      5.25 o 
  -8   6   2       64.39       60.33      4.20 o 
  -7   6   2        0.25       -1.09      1.57 o 
  -6   6   2      164.78      155.49      3.24 o 
  -5   6   2        0.01       -0.24      0.72 o 
  -4   6   2      107.53      103.24      1.46 o 
  -3   6   2       34.42       37.97      0.95 o 
  -2   6   2       93.06       79.05      1.41 o 
  -1   6   2      344.94      353.81      3.90 o 
   0   6   2        3.32        1.89      0.35 o 
   1   6   2      726.99      696.61      9.20 o 
   2   6   2      639.36      628.39      7.71 o 
   3   6   2      165.21      153.95      4.12 o 
   4   6   2      204.89      216.06      4.42 o 
   5   6   2       24.67       25.04      1.65 o 
   6   6   2        0.01       -1.48      1.48 o 
   7   6   2        2.98        0.39      1.85 o 
 -13   7   2       13.65       14.42      3.41 o 
 -12   7   2        0.04       -0.79      2.10 o 
 -11   7   2        9.24        9.97      2.62 o 
 -10   7   2       61.20       61.11      4.72 o 
  -9   7   2        6.42        9.97      2.36 o 
  -8   7   2        0.01       -0.39      0.73 o 
  -7   7   2      175.60      159.66      3.58 o 
  -6   7   2      355.60      361.23      7.19 o 
  -5   7   2        3.73        7.24      0.70 o 
  -4   7   2       31.20       33.25      0.87 o 
  -3   7   2        0.42       -0.19      0.39 o 
  -2   7   2       99.21      105.46      1.84 o 
  -1   7   2      304.30      296.05      3.69 o 
   0   7   2        9.54       12.80      0.70 o 
   1   7   2        0.91       -0.40      0.78 o 
   2   7   2      103.96      104.26      2.55 o 
   3   7   2       49.81       50.41      2.82 o 
   4   7   2        0.91       -0.26      0.86 o 
   5   7   2       72.27       70.35      2.80 o 
   6   7   2       54.42       54.46      2.61 o 
 -13   8   2        0.26        3.41      2.36 o 
 -12   8   2        0.04       -1.84      1.84 o 
 -11   8   2        0.12       -0.52      1.84 o 
 -10   8   2        2.31        3.22      1.26 o 
  -9   8   2       27.81       22.15      2.01 o 
  -8   8   2      138.18      139.21      3.50 o 
  -7   8   2       93.44       95.46      2.77 o 
  -6   8   2       69.90       58.87      2.23 o 
  -5   8   2        0.38        3.37      1.78 o 
  -4   8   2      168.47      165.45      2.59 o 
  -3   8   2       80.58       79.36      1.67 o 
  -2   8   2        5.89        4.31      0.74 o 
  -1   8   2      159.16      145.37      2.93 o 
   0   8   2       81.69       79.13      2.14 o 
   1   8   2        0.04       -0.24      0.69 o 
   2   8   2       15.70       13.43      1.25 o 
   3   8   2      163.28      170.72      4.55 o 
   4   8   2        0.03       -0.86      1.16 o 
   5   8   2       24.12       31.06      2.21 o 
 -12   9   2        0.33        1.10      1.31 o 
 -11   9   2       36.98       39.08      2.71 o 
 -10   9   2       25.05       22.82      4.06 o 
  -9   9   2       34.38       38.89      1.95 o 
  -8   9   2        7.88        8.55      1.22 o 
  -7   9   2        7.39        5.04      1.04 o 
  -6   9   2       20.32       16.70      1.38 o 
  -5   9   2       69.99       61.31      2.35 o 
  -4   9   2        1.09        1.59      0.69 o 
  -3   9   2        7.76       11.22      1.76 o 
  -2   9   2        4.80        3.76      0.72 o 
  -1   9   2       78.94       77.62      2.10 o 
   0   9   2        0.01       -0.29      0.98 o 
   1   9   2       39.53       34.47      2.69 o 
   2   9   2        0.30        0.07      0.90 o 
   3   9   2        0.01       -0.35      1.09 o 
   4   9   2        1.63        1.18      1.95 o 
 -12  10   2        1.71        1.48      1.45 o 
 -11  10   2        0.17       -0.26      1.31 o 
 -10  10   2       81.46       93.35      3.11 o 
  -9  10   2       55.90       54.28      2.42 o 
  -8  10   2        1.39        2.28      1.04 o 
  -7  10   2       85.23       85.39      2.96 o 
  -6  10   2       14.26       10.95      1.65 o 
  -5  10   2       15.28       21.18      1.64 o 
  -4  10   2       29.04       31.01      3.76 o 
  -3  10   2        6.39        5.97      0.95 o 
  -2  10   2      188.11      195.98      3.80 o 
  -1  10   2        5.80        5.60      1.22 o 
   0  10   2       45.17       39.19      2.26 o 
   1  10   2        1.39        1.20      1.08 o 
   2  10   2       14.67       14.51      1.77 o 
 -11  11   2       11.60        9.17      1.53 o 
 -10  11   2        4.11        3.15      1.29 o 
  -9  11   2        1.13        1.99      1.16 o 
  -8  11   2        3.24        6.61      1.31 o 
  -7  11   2        0.04       -0.64      0.88 o 
  -6  11   2       14.73       12.08      1.45 o 
  -5  11   2       40.36       36.65      2.42 o 
  -4  11   2        0.00        0.52      1.15 o 
  -3  11   2        5.71        6.90      1.05 o 
  -2  11   2        3.25        4.98      2.88 o 
  -1  11   2      114.09      119.40      6.56 o 
   0  11   2       67.33       77.34      3.30 o 
  -9  12   2       51.05       59.62      3.50 o 
  -8  12   2        6.50        9.60      1.61 o 
  -7  12   2        4.53        5.91      1.55 o 
  -6  12   2        6.28        6.25      1.50 o 
  -5  12   2        6.27        9.11      1.59 o 
  -4  12   2        2.30        5.42      1.84 o 
  -3  12   2       31.56       34.79      6.43 o 
  -2  12   2       11.29       17.03      2.62 o 
   4 -14   3        4.58        5.20      1.32 o 
   5 -14   3       35.91       33.78      2.42 o 
   6 -14   3        6.83        3.86      1.50 o 
   7 -14   3        0.26       -0.44      1.45 o 
   8 -14   3       23.03       25.02      2.46 o 
   1 -13   3       74.69       95.43      3.03 o 
   2 -13   3       17.72       21.04      1.57 o 
   3 -13   3        6.53        7.93      1.19 o 
   4 -13   3       43.34       49.93      2.16 o 
   5 -13   3       20.02       21.77      1.69 o 
   6 -13   3       14.09       10.66      1.42 o 
   7 -13   3       14.37       12.80      3.80 o 
   8 -13   3       21.27       23.72      2.20 o 
   9 -13   3        1.94        2.82      1.27 o 
  10 -13   3       21.55       21.93      1.89 o 
  -1 -12   3       22.26       22.24      3.04 o 
   0 -12   3        0.89       -0.08      0.86 o 
   1 -12   3       52.60       60.13      3.17 o 
   2 -12   3        2.64        1.48      0.80 o 
   3 -12   3        0.28       -0.44      0.58 o 
   4 -12   3        1.64        1.03      0.70 o 
   5 -12   3       46.89       57.15      3.21 o 
   6 -12   3      183.87      199.44      5.74 o 
   7 -12   3        0.08        0.42      1.15 o 
   8 -12   3       77.37       79.87      5.66 o 
   9 -12   3       11.27       12.45      1.58 o 
  10 -12   3        0.22       -1.84      1.84 o 
  11 -12   3        0.42       -0.84      1.45 o 
  -3 -11   3       18.72       19.73      2.30 o 
  -2 -11   3       51.00       45.93      2.54 o 
  -1 -11   3        4.97        4.27      1.06 o 
   0 -11   3      114.65      112.70      2.74 o 
   1 -11   3       56.12       60.15      1.78 o 
   2 -11   3        0.03       -0.60      0.63 o 
   3 -11   3        3.38        2.69      0.79 o 
   4 -11   3       11.75        9.28      0.93 o 
   5 -11   3       16.15       13.72      1.00 o 
   6 -11   3       43.92       40.77      2.25 o 
   7 -11   3       14.35       18.32      1.50 o 
   8 -11   3       81.47       88.92      3.53 o 
   9 -11   3        4.66        3.27      1.38 o 
  10 -11   3        8.30        6.61      1.45 o 
  11 -11   3       10.52        8.65      1.70 o 
  12 -11   3        1.01        2.10      2.36 o 
  -4 -10   3        2.12        2.16      1.21 o 
  -3 -10   3        0.40       -0.02      0.92 o 
  -2 -10   3       21.43       16.35      1.29 o 
  -1 -10   3        6.79        7.10      1.23 o 
   0 -10   3       29.98       31.68      1.47 o 
   1 -10   3       16.51       18.37      1.02 o 
   2 -10   3      159.69      155.46      2.40 o 
   3 -10   3       15.20       15.21      1.18 o 
   4 -10   3        2.23        2.00      0.66 o 
   5 -10   3       17.25       14.43      1.70 o 
   6 -10   3        0.00        0.79      0.91 o 
   7 -10   3       35.19       33.88      2.13 o 
   8 -10   3        4.68        6.96      1.31 o 
   9 -10   3        0.09        0.00      1.07 o 
  10 -10   3       10.52       10.08      1.55 o 
  11 -10   3        0.57       -0.79      1.84 o 
  12 -10   3       26.59       24.91      3.67 o 
  -6  -9   3        1.53       -1.57      2.62 o 
  -5  -9   3        0.07       -0.41      2.36 o 
  -4  -9   3        4.27        4.60      1.12 o 
  -3  -9   3       60.05       52.44      2.16 o 
  -2  -9   3       27.02       23.98      1.61 o 
  -1  -9   3      611.01      586.89      8.13 o 
   0  -9   3      168.70      165.37      3.12 o 
   1  -9   3       67.11       54.01      1.26 o 
   2  -9   3       85.86       81.77      1.70 o 
   3  -9   3        4.73        5.16      0.85 o 
   4  -9   3      134.82      135.43      2.47 o 
   5  -9   3       45.92       52.28      1.83 o 
   6  -9   3      251.35      232.11     10.43 o 
   7  -9   3       93.42       93.15      2.86 o 
   8  -9   3        3.56        4.14      1.08 o 
   9  -9   3       26.71       27.12      1.89 o 
  10  -9   3        4.76        5.85      1.31 o 
  11  -9   3       11.54        7.34      2.36 o 
  12  -9   3        3.84        3.41      2.36 o 
  13  -9   3        4.40        3.15      2.62 o 
  -7  -8   3        0.69        3.15      3.15 o 
  -6  -8   3       13.11       12.61      2.75 o 
  -5  -8   3       75.36       71.66      4.33 o 
  -4  -8   3        6.46        3.49      0.76 o 
  -3  -8   3      210.84      205.07      4.13 o 
  -2  -8   3       14.53       11.56      0.93 o 
  -1  -8   3      688.63      684.69      8.34 o 
   0  -8   3       84.29       86.29      2.00 o 
   1  -8   3       88.66       74.30      1.35 o 
   2  -8   3       19.66       15.71      0.74 o 
   3  -8   3        6.16        9.59      0.70 o 
   4  -8   3        4.70        4.56      0.52 o 
   5  -8   3      308.86      306.55      7.16 o 
   6  -8   3       23.30       20.86      1.22 o 
   7  -8   3      146.41      144.10      3.97 o 
   8  -8   3       11.05       10.09      3.30 o 
   9  -8   3        0.41       -0.22      0.73 o 
  10  -8   3      152.86      141.27      5.19 o 
  11  -8   3        2.52        1.84      1.84 o 
  12  -8   3        0.22        0.26      2.10 o 
  13  -8   3        3.39        7.08      2.88 o 
  -8  -7   3       42.43       36.19      5.51 o 
  -7  -7   3       19.30       18.31      2.65 o 
  -6  -7   3        0.49       -1.48      1.48 o 
  -5  -7   3       57.16       55.06      3.51 o 
  -4  -7   3      325.75      311.80      4.77 o 
  -3  -7   3        0.47       -0.31      0.51 o 
  -2  -7   3      391.37      377.91      5.00 o 
  -1  -7   3     1967.87     2016.28     21.99 o 
   0  -7   3      158.70      168.54      2.20 o 
   1  -7   3      541.89      572.22      6.16 o 
   2  -7   3       83.43       87.28      1.39 o 
   3  -7   3       12.08        9.31      0.60 o 
   4  -7   3      470.00      465.17      5.91 o 
   5  -7   3      121.50      114.33      2.40 o 
   6  -7   3      298.92      300.52      5.60 o 
   7  -7   3       44.26       49.88      1.88 o 
   8  -7   3      102.04      107.18      2.83 o 
   9  -7   3      221.15      235.49      6.86 o 
  10  -7   3        0.26        0.16      1.38 o 
  11  -7   3       43.67       44.85      4.46 o 
  12  -7   3       32.09       36.98      4.20 o 
  13  -7   3        4.58        1.84      2.36 o 
  -8  -6   3        6.21        4.84      2.01 o 
  -7  -6   3       10.79        6.58      1.94 o 
  -6  -6   3        0.16       -0.80      1.38 o 
  -5  -6   3       41.32       43.04      2.33 o 
  -4  -6   3        4.03        4.38      0.81 o 
  -3  -6   3       33.25       31.70      1.64 o 
  -2  -6   3      375.62      336.24      4.37 o 
  -1  -6   3      207.76      185.15      2.50 o 
   0  -6   3      176.31      215.44      2.49 o 
   1  -6   3        0.77        1.33      0.33 o 
   2  -6   3      383.28      441.43      5.58 o 
   3  -6   3     1053.49      995.19     11.71 o 
   4  -6   3       92.79       88.86      1.72 o 
   5  -6   3      322.15      324.43      5.76 o 
   6  -6   3      501.82      523.33      8.74 o 
   7  -6   3        7.52        6.44      0.84 o 
   8  -6   3        3.59        2.44      1.26 o 
   9  -6   3       47.80       46.90      4.59 o 
  10  -6   3       73.82       74.75      5.25 o 
  11  -6   3        0.37       -1.57      1.84 o 
  12  -6   3       41.69       41.96      4.46 o 
  13  -6   3        0.14        0.26      2.62 o 
  -9  -5   3       10.66        8.34      2.08 o 
  -8  -5   3       41.29       37.45      2.90 o 
  -7  -5   3        1.05        1.36      1.31 o 
  -6  -5   3      443.99      437.45     11.18 o 
  -5  -5   3       52.52       64.14      2.21 o 
  -4  -5   3      629.40      617.06      9.41 o 
  -3  -5   3       63.92       60.46      1.62 o 
  -2  -5   3      640.28      623.78      7.47 o 
  -1  -5   3      682.28      695.82      6.91 o 
   0  -5   3        0.86       -0.29      0.29 o 
   1  -5   3       58.45       62.45      0.99 o 
   2  -5   3        0.32        0.67      0.33 o 
   3  -5   3      414.37      410.66      5.67 o 
   4  -5   3       46.15       56.59      1.61 o 
   5  -5   3      335.91      415.53      6.08 o 
   6  -5   3        0.50       -0.50      0.50 o 
   7  -5   3       10.18        7.59      0.86 o 
   8  -5   3       92.26       93.49      3.77 o 
   9  -5   3        0.01       -0.60      3.93 o 
  10  -5   3      166.61      163.18      7.87 o 
  11  -5   3       27.84       23.60      3.41 o 
  12  -5   3        5.63        1.57      1.57 o 
  13  -5   3        3.17       -0.52      2.10 o 
 -10  -4   3        1.62        2.05      1.75 o 
  -9  -4   3       41.35       45.58      3.28 o 
  -8  -4   3        0.19        0.52      1.26 o 
  -7  -4   3      158.08      136.93      3.40 o 
  -6  -4   3      103.01       93.79      2.72 o 
  -5  -4   3      134.65      137.04      2.58 o 
  -4  -4   3      122.35      113.07      1.82 o 
  -3  -4   3     1135.16     1163.76     11.42 o 
  -2  -4   3      436.49      431.31      4.17 o 
  -1  -4   3      141.98      146.30      1.78 o 
   0  -4   3      347.25      389.26      3.61 o 
   1  -4   3      168.63      172.07      2.02 o 
   2  -4   3       10.49        4.82      0.37 o 
   3  -4   3       91.60       85.08      1.49 o 
   4  -4   3        3.21        5.12      0.72 o 
   5  -4   3      793.02      883.85     11.95 o 
   6  -4   3        9.77       11.76      0.82 o 
   7  -4   3      901.73      915.99     15.40 o 
   8  -4   3      146.83      149.70      5.08 o 
   9  -4   3      348.49      341.25     12.34 o 
  10  -4   3       72.25       73.97      4.98 o 
  11  -4   3        4.14        6.03      1.67 o 
  12  -4   3        4.14        2.36      2.36 o 
 -10  -3   3       40.09       40.33      6.69 o 
  -9  -3   3        0.81       -1.11      1.11 o 
  -8  -3   3       87.86       74.33      3.69 o 
  -7  -3   3      318.06      303.59      9.62 o 
  -6  -3   3      180.09      175.50      2.52 o 
  -5  -3   3        6.18        4.99      0.49 o 
  -4  -3   3      148.10      166.98      2.52 o 
  -3  -3   3      249.83      301.28      3.40 o 
  -2  -3   3       46.10       52.68      0.86 o 
  -1  -3   3       87.85       92.65      1.03 o 
   0  -3   3      133.11      175.68      1.76 o 
   1  -3   3       90.54      103.73      1.29 o 
   2  -3   3     1278.33     1208.36     12.72 o 
   3  -3   3      141.77      151.09      3.09 o 
   4  -3   3     4478.74     4872.55     71.55 o 
   5  -3   3     2589.43     2864.35     44.67 o 
   6  -3   3       32.15       24.05      1.56 o 
   7  -3   3       73.53       67.45      2.09 o 
   8  -3   3       14.95       12.85      2.36 o 
   9  -3   3      323.80      306.21      8.17 o 
  10  -3   3       79.10       75.02      5.25 o 
  11  -3   3       49.97       46.95      4.72 o 
  12  -3   3        2.22        5.77      2.62 o 
 -11  -2   3        7.90       11.01      2.13 o 
 -10  -2   3        0.42        0.99      1.50 o 
  -9  -2   3       45.69       46.22      2.50 o 
  -8  -2   3       53.73       53.45      1.23 o 
  -7  -2   3        0.59        0.09      0.31 o 
  -6  -2   3      242.36      233.19      3.35 o 
  -5  -2   3      348.97      378.68      5.01 o 
  -4  -2   3        0.13       -0.16      0.16 o 
  -3  -2   3     1055.14     1124.20     10.22 o 
  -2  -2   3       38.98       35.33      0.60 o 
  -1  -2   3       59.26       64.17      0.97 o 
   0  -2   3       82.03       84.68      1.15 o 
   1  -2   3      913.85      836.03      8.81 o 
   2  -2   3     4661.59     4625.33     70.01 o 
   3  -2   3      576.48      560.65      6.83 o 
   4  -2   3      650.63      719.75     11.92 o 
   5  -2   3        7.35        9.81      1.26 o 
   6  -2   3       57.43       54.81      1.55 o 
   7  -2   3      387.25      393.73      7.40 o 
   8  -2   3      146.23      134.02     12.20 o 
   9  -2   3      446.62      418.06     10.83 o 
  10  -2   3       50.14       41.18      3.93 o 
  11  -2   3        4.85        6.29      2.62 o 
  12  -2   3        6.93       11.80      3.15 o 
 -12  -1   3       35.21       39.29      3.28 o 
 -11  -1   3        0.01        1.91      1.55 o 
 -10  -1   3       45.42       44.30      2.49 o 
  -9  -1   3      184.40      186.19      4.54 o 
  -8  -1   3      362.46      364.40      5.83 o 
  -7  -1   3       95.01       95.28      2.29 o 
  -6  -1   3      344.92      335.04      5.07 o 
  -5  -1   3      250.11      262.94      3.65 o 
  -4  -1   3      900.25      977.10     10.28 o 
  -3  -1   3        1.38        0.81      0.57 o 
  -2  -1   3      224.36      210.51      2.23 o 
  -1  -1   3      853.43      884.22      9.05 o 
   0  -1   3       43.02       41.71      0.63 o 
   1  -1   3     5531.60     5508.85     52.93 o 
   2  -1   3      589.35      607.99      6.07 o 
   3  -1   3       16.85       18.76      0.50 o 
   4  -1   3      174.82      201.20      3.57 o 
   5  -1   3      412.32      422.50      9.55 o 
   6  -1   3       15.83       11.98      1.71 o 
   7  -1   3      180.29      174.66      5.17 o 
   8  -1   3      138.65      132.42      6.14 o 
   9  -1   3       16.62       17.22      2.88 o 
  10  -1   3        1.20       -1.26      1.26 o 
  11  -1   3       32.57       41.21      3.40 o 
 -12   0   3        6.75        8.35      2.08 o 
 -11   0   3       23.89       23.28      2.46 o 
 -10   0   3        1.13        0.78      0.98 o 
  -9   0   3        0.94        0.78      0.79 o 
  -8   0   3     1368.64     1398.29     16.25 o 
  -7   0   3      422.65      468.05      6.71 o 
  -6   0   3      432.20      431.06      6.10 o 
  -5   0   3       99.01       99.33      1.92 o 
  -4   0   3      656.53      728.09      9.13 o 
  -3   0   3      169.80      205.12      3.91 o 
  -2   0   3     1800.44     1768.94     16.60 o 
  -1   0   3     1241.94     1223.41     13.12 o 
   0   0   3    14176.94    14821.75    356.00 o 
   1   0   3     5480.14     5600.27     54.76 o 
   2   0   3     1770.78     1813.24     19.47 o 
   3   0   3     2142.13     2194.85     23.51 o 
   4   0   3     1824.32     1968.09     26.87 o 
   5   0   3      145.96      161.03      3.76 o 
   6   0   3      253.99      240.88      4.89 o 
   7   0   3      266.43      262.66      6.19 o 
   8   0   3        1.45        0.92      1.48 o 
   9   0   3       14.28       11.79      2.08 o 
  10   0   3        0.69        0.05      1.50 o 
  11   0   3       14.49       12.87      3.54 o 
 -12   1   3       13.69       15.01      2.27 o 
 -11   1   3        1.35       -0.60      0.90 o 
 -10   1   3       11.36       13.10      1.08 o 
  -9   1   3      105.71      113.04      2.75 o 
  -8   1   3        0.96        0.43      0.66 o 
  -7   1   3       38.62       35.92      1.28 o 
  -6   1   3      121.05      120.91      2.29 o 
  -5   1   3      352.63      369.18      5.09 o 
  -4   1   3      832.42      942.57     11.59 o 
  -3   1   3      105.06       99.73      1.28 o 
  -2   1   3      310.25      333.03      4.27 o 
  -1   1   3       44.09       53.54      1.01 o 
   0   1   3      868.80      841.61      7.84 o 
   1   1   3     1041.55     1049.50     11.48 o 
   2   1   3      853.54      890.83     12.90 o 
   3   1   3       38.32       24.47      1.09 o 
   4   1   3      653.85      660.25      9.17 o 
   5   1   3      204.87      192.72      3.78 o 
   6   1   3       10.47        9.17      1.48 o 
   7   1   3        0.03       -1.00      1.00 o 
   8   1   3       61.59       63.39      6.03 o 
   9   1   3        0.04       -0.58      1.31 o 
  10   1   3        3.22        4.61      1.89 o 
 -13   2   3       55.71       63.73      5.25 o 
 -12   2   3        5.06        5.26      1.44 o 
 -11   2   3       43.20       42.23      2.95 o 
 -10   2   3      162.28      147.12      3.25 o 
  -9   2   3        1.80        0.42      0.76 o 
  -8   2   3       93.52       82.78      2.35 o 
  -7   2   3       29.37       29.46      1.11 o 
  -6   2   3      128.36      152.90      2.59 o 
  -5   2   3     1084.56     1195.58     16.37 o 
  -4   2   3      207.24      183.14      2.91 o 
  -3   2   3      867.30      874.90     11.96 o 
  -2   2   3        0.04        0.59      0.31 o 
  -1   2   3     1996.49     2035.36     17.56 o 
   0   2   3      637.40      540.70      6.69 o 
   1   2   3      106.39       89.94      1.58 o 
   2   2   3      124.24      102.54      1.87 o 
   3   2   3      356.70      385.82      5.68 o 
   4   2   3       46.73       48.10      1.80 o 
   5   2   3       23.75       23.30      1.01 o 
   6   2   3       32.82       30.82      2.00 o 
   7   2   3       27.27       31.97      3.41 o 
   8   2   3       20.49       27.97      2.57 o 
   9   2   3        1.59        1.64      1.70 o 
  10   2   3        0.00        0.38      1.83 o 
 -13   3   3        3.54        4.72      1.85 o 
 -12   3   3        0.46       -0.79      2.10 o 
 -11   3   3        1.01        2.36      1.84 o 
 -10   3   3      103.32       86.41      3.88 o 
  -9   3   3      165.20      173.08      3.72 o 
  -8   3   3       22.01       25.81      1.22 o 
  -7   3   3      102.02      123.86      3.01 o 
  -6   3   3      500.65      564.02      9.53 o 
  -5   3   3        0.26        0.48      0.22 o 
  -4   3   3       21.91       17.13      1.28 o 
  -3   3   3      109.30      102.81      1.56 o 
  -2   3   3        3.59        5.31      0.61 o 
  -1   3   3      656.70      653.86      6.69 o 
   0   3   3      636.69      605.95      6.29 o 
   1   3   3      266.56      243.44      3.29 o 
   2   3   3      305.87      303.80      4.55 o 
   3   3   3      586.18      612.82     10.39 o 
   4   3   3      123.72      134.74      4.39 o 
   5   3   3       51.06       54.55      1.70 o 
   6   3   3        2.29        4.90      1.38 o 
   7   3   3       40.71       35.23      2.83 o 
   8   3   3        1.85       -1.16      1.26 o 
   9   3   3        3.70        3.40      1.94 o 
 -13   4   3        3.61        2.62      2.62 o 
 -12   4   3       20.11       23.34      3.41 o 
 -11   4   3        6.17        3.67      2.10 o 
 -10   4   3      194.93      200.02      6.21 o 
  -9   4   3      101.13      108.27      3.98 o 
  -8   4   3       81.82       91.69      3.15 o 
  -7   4   3      264.83      252.83      5.86 o 
  -6   4   3        3.15        5.74      0.63 o 
  -5   4   3      834.44      871.49     13.27 o 
  -4   4   3     1126.05     1171.55     17.72 o 
  -3   4   3        2.99        1.26      0.57 o 
  -2   4   3     2908.75     3123.94     30.15 o 
  -1   4   3        0.92        0.22      0.53 o 
   0   4   3        5.97        6.53      0.58 o 
   1   4   3      343.14      326.87      4.28 o 
   2   4   3       11.54       15.17      0.67 o 
   3   4   3      149.60      155.17      3.18 o 
   4   4   3      182.92      170.38      3.21 o 
   5   4   3      240.09      222.57      4.37 o 
   6   4   3        9.06        8.02      1.53 o 
   7   4   3       81.74       85.43      4.41 o 
   8   4   3        1.43       -0.39      1.50 o 
 -13   5   3        9.42       13.11      3.15 o 
 -12   5   3       68.08       76.32      5.51 o 
 -11   5   3       14.63       13.90      2.88 o 
 -10   5   3       49.33       54.03      4.46 o 
  -9   5   3        3.16        3.67      1.84 o 
  -8   5   3       43.32       35.67      3.15 o 
  -7   5   3       22.45       20.34      1.50 o 
  -6   5   3        0.15        0.37      0.54 o 
  -5   5   3        0.15        0.11      0.47 o 
  -4   5   3       69.96       87.22      2.56 o 
  -3   5   3       36.65       34.54      0.70 o 
  -2   5   3      260.69      248.83      2.99 o 
  -1   5   3     2286.30     2177.29     20.64 o 
   0   5   3      261.75      244.01      2.87 o 
   1   5   3       34.13       40.88      1.23 o 
   2   5   3      283.47      258.75      3.69 o 
   3   5   3        5.42        3.68      0.73 o 
   4   5   3      280.90      266.99      5.01 o 
   5   5   3      107.27      104.20      2.88 o 
   6   5   3        5.07        3.30      1.45 o 
   7   5   3       79.93      103.85      5.22 o 
   8   5   3       15.92       23.95      3.15 o 
 -13   6   3        4.69        6.56      2.88 o 
 -12   6   3        8.87       18.09      3.15 o 
 -11   6   3        0.01        3.67      2.10 o 
 -10   6   3        4.83        2.36      1.84 o 
  -9   6   3      137.30      136.94      6.82 o 
  -8   6   3        0.98        1.07      1.70 o 
  -7   6   3       61.31       62.53      2.45 o 
  -6   6   3      246.88      252.60      6.09 o 
  -5   6   3      333.49      342.33      8.06 o 
  -4   6   3      470.26      507.82      6.02 o 
  -3   6   3        1.98        0.91      0.42 o 
  -2   6   3       32.01       30.92      0.89 o 
  -1   6   3        6.32        7.61      0.61 o 
   0   6   3        9.97        9.49      0.67 o 
   1   6   3        2.23        1.25      0.65 o 
   2   6   3      773.52      788.76     10.52 o 
   3   6   3       17.02       11.69      1.03 o 
   4   6   3        9.00       11.66      1.21 o 
   5   6   3        5.17        4.86      1.08 o 
   6   6   3        5.12        2.39      1.62 o 
   7   6   3        0.21        3.15      2.23 o 
 -13   7   3        0.90        1.05      2.36 o 
 -12   7   3        0.21       -0.52      1.84 o 
 -11   7   3       27.98       30.68      3.67 o 
 -10   7   3      163.50      148.80      8.92 o 
  -9   7   3        0.45        0.69      1.01 o 
  -8   7   3      120.82      120.85      3.75 o 
  -7   7   3      401.40      378.08      6.87 o 
  -6   7   3      134.05      136.23      5.27 o 
  -5   7   3      315.80      307.75      6.29 o 
  -4   7   3       26.37       29.12      0.93 o 
  -3   7   3      509.99      507.23      5.61 o 
  -2   7   3      602.00      628.20      6.89 o 
  -1   7   3       11.84       12.31      0.74 o 
   0   7   3      260.72      249.33      3.57 o 
   1   7   3      192.80      199.50      3.72 o 
   2   7   3        0.02       -1.17      1.17 o 
   3   7   3       42.61       38.87      1.90 o 
   4   7   3       65.04       66.36      2.76 o 
   5   7   3        4.64        5.44      1.30 o 
   6   7   3       46.66       59.56      2.92 o 
 -12   8   3       19.07       19.20      2.08 o 
 -11   8   3       12.52       13.22      1.83 o 
 -10   8   3        2.23        2.17      1.26 o 
  -9   8   3       20.88       25.67      1.61 o 
  -8   8   3        0.04       -0.73      0.73 o 
  -7   8   3       44.76       46.92      2.29 o 
  -6   8   3        0.48       -0.62      0.83 o 
  -5   8   3       17.80       18.54      1.38 o 
  -4   8   3        0.09       -0.07      0.59 o 
  -3   8   3      188.28      186.10      3.69 o 
  -2   8   3      489.90      497.47     10.46 o 
  -1   8   3       57.31       58.44      1.49 o 
   0   8   3        7.46        7.01      0.95 o 
   1   8   3       49.52       39.83      1.85 o 
   2   8   3       31.18       38.03      1.89 o 
   3   8   3       49.94       45.91      2.40 o 
   4   8   3       34.40       32.70      2.21 o 
 -12   9   3        8.93        9.03      2.75 o 
 -11   9   3        3.20        6.38      1.97 o 
 -10   9   3        0.43        0.04      1.19 o 
  -9   9   3       36.37       28.46      1.77 o 
  -8   9   3        6.25        6.42      1.14 o 
  -7   9   3       24.21       26.14      1.65 o 
  -6   9   3       14.16       13.09      1.29 o 
  -5   9   3        0.89        1.17      0.91 o 
  -4   9   3        6.66        7.10      0.87 o 
  -3   9   3      206.13      201.34      4.25 o 
  -2   9   3        5.85        6.39      0.88 o 
  -1   9   3      107.40      110.60      6.96 o 
   0   9   3       26.80       31.04      1.92 o 
   1   9   3        0.78       -0.87      0.87 o 
   2   9   3        3.09        2.46      1.11 o 
   3   9   3       12.68       14.53      1.80 o 
 -11  10   3        2.50       -0.52      1.97 o 
 -10  10   3        3.42        5.22      1.29 o 
  -9  10   3       85.67       89.43      3.40 o 
  -8  10   3       31.13       32.85      1.89 o 
  -7  10   3       14.71       15.60      1.53 o 
  -6  10   3       18.14       15.62      1.49 o 
  -5  10   3        0.55        1.31      1.67 o 
  -4  10   3       14.68       18.81      1.79 o 
  -3  10   3        4.46        6.34      1.05 o 
  -2  10   3       24.43       22.54      1.37 o 
  -1  10   3       14.47       10.01      2.23 o 
   0  10   3       18.82       23.65      1.96 o 
   1  10   3        1.12        0.42      1.51 o 
 -10  11   3        0.70        0.76      1.26 o 
  -9  11   3       26.22       34.60      2.15 o 
  -8  11   3        1.60        0.64      1.45 o 
  -7  11   3       13.48       13.57      1.49 o 
  -6  11   3        4.86       10.83      1.75 o 
  -5  11   3       11.61       11.53      1.62 o 
  -4  11   3        0.26       -1.17      2.36 o 
  -3  11   3       18.10       21.68      2.08 o 
  -2  11   3       55.93       69.04      3.53 o 
  -1  11   3       13.24        7.61      3.67 o 
   0  11   3       47.42       58.60      8.00 o 
  -8  12   3        7.67        8.57      3.02 o 
  -7  12   3       26.36       34.93      6.56 o 
  -6  12   3        1.09        2.95      1.35 o 
  -5  12   3        5.64        6.02      3.02 o 
  -4  12   3        1.11       -0.44      1.17 o 
  -3  12   3       22.77       25.70      4.72 o 
   3 -14   4        2.91        3.46      1.11 o 
   4 -14   4       13.44       14.27      1.39 o 
   5 -14   4        4.82        4.92      1.38 o 
   6 -14   4        0.78        0.84      1.23 o 
   7 -14   4        0.06        0.45      1.50 o 
   8 -14   4        2.47        4.79      1.75 o 
   0 -13   4       17.58       15.88      1.45 o 
   1 -13   4       34.01       43.68      2.48 o 
   2 -13   4       88.98      101.42      2.78 o 
   3 -13   4        2.88        0.82      1.06 o 
   4 -13   4       29.34       32.76      1.43 o 
   5 -13   4        2.75        2.85      1.14 o 
   6 -13   4       43.92       52.07      2.90 o 
   7 -13   4       14.17        9.92      1.83 o 
   8 -13   4        0.01        1.23      1.70 o 
   9 -13   4        0.59       -0.17      1.15 o 
  10 -13   4        2.05        0.70      1.26 o 
  -2 -12   4       22.06       20.34      2.49 o 
  -1 -12   4      133.30      124.88      3.10 o 
   0 -12   4       14.11       15.56      1.61 o 
   1 -12   4       54.08       55.25      2.14 o 
   2 -12   4        4.50        2.80      0.83 o 
   3 -12   4       25.99       27.90      1.21 o 
   4 -12   4        7.33        5.63      1.61 o 
   5 -12   4       16.94       14.34      1.59 o 
   6 -12   4        3.37        5.41      1.45 o 
   7 -12   4        0.20        0.35      1.04 o 
   8 -12   4      137.53      137.32      6.27 o 
   9 -12   4       80.13       89.60      3.78 o 
  10 -12   4        1.07        1.31      1.84 o 
  11 -12   4        2.72        2.43      1.45 o 
  -3 -11   4       13.17       10.81      1.64 o 
  -2 -11   4       16.80       16.43      1.40 o 
  -1 -11   4       33.09       32.31      1.71 o 
   0 -11   4        6.68        6.56      0.94 o 
   1 -11   4       65.79       62.82      1.83 o 
   2 -11   4        0.15        0.93      0.63 o 
   3 -11   4        4.06        5.51      0.69 o 
   4 -11   4        1.58       -0.04      0.61 o 
   5 -11   4       39.62       39.57      1.41 o 
   6 -11   4      166.60      164.41      4.13 o 
   7 -11   4        2.37        0.50      1.19 o 
   8 -11   4       35.04       36.17      2.39 o 
   9 -11   4        0.00       -1.01      1.01 o 
  10 -11   4       37.42       37.60      2.46 o 
  11 -11   4        4.67        3.10      1.45 o 
  12 -11   4        0.04        1.31      2.36 o 
  -5 -10   4       17.03       14.63      2.36 o 
  -4 -10   4        2.14        1.61      1.19 o 
  -3 -10   4       28.63       21.39      1.43 o 
  -2 -10   4       85.72       85.73      2.62 o 
  -1 -10   4       59.97       53.92      1.81 o 
   0 -10   4        3.38        1.16      0.64 o 
   1 -10   4        4.49        1.46      0.68 o 
   2 -10   4       61.98       50.90      1.33 o 
   3 -10   4       76.29       77.35      2.46 o 
   4 -10   4       16.93       12.74      0.93 o 
   5 -10   4     1386.46     1376.70     16.48 o 
   6 -10   4      313.81      315.98      6.86 o 
   7 -10   4      107.06      106.74      3.72 o 
   8 -10   4       25.58       29.56      3.28 o 
   9 -10   4        5.42        3.97      1.26 o 
  10 -10   4       60.78       46.56      2.52 o 
  11 -10   4        5.73        6.04      1.45 o 
  12 -10   4        4.38        1.05      2.36 o 
  -6  -9   4        7.04        4.20      2.88 o 
  -5  -9   4       64.19       64.00      6.29 o 
  -4  -9   4       17.45       19.96      2.29 o 
  -3  -9   4       71.68       65.93      2.04 o 
  -2  -9   4      335.68      339.98      5.34 o 
  -1  -9   4       21.45       20.12      1.88 o 
   0  -9   4       91.59       89.69      1.99 o 
   1  -9   4       23.96       26.98      0.91 o 
   2  -9   4        1.73        3.97      0.53 o 
   3  -9   4        0.77        0.75      0.51 o 
   4  -9   4        7.82        4.74      0.75 o 
   5  -9   4      149.07      145.39      2.82 o 
   6  -9   4      359.44      354.03      6.72 o 
   7  -9   4      443.76      427.20      7.88 o 
   8  -9   4       37.78       41.47      2.00 o 
   9  -9   4       16.37       18.55      1.49 o 
  10  -9   4        0.00        0.15      1.44 o 
  11  -9   4       22.34       23.60      3.41 o 
  12  -9   4        0.40       -1.31      2.10 o 
  -7  -8   4       29.00       31.73      5.25 o 
  -6  -8   4        4.83        3.41      3.15 o 
  -5  -8   4        8.52        6.12      2.13 o 
  -4  -8   4       48.06       47.64      1.63 o 
  -3  -8   4        1.76        1.41      0.65 o 
  -2  -8   4      164.23      176.64      3.01 o 
  -1  -8   4      190.64      184.78      3.59 o 
   0  -8   4      245.45      224.07      3.63 o 
   1  -8   4      451.60      472.85      5.00 o 
   2  -8   4      645.48      625.75      7.24 o 
   3  -8   4       14.01        8.00      0.72 o 
   4  -8   4      158.76      140.14      2.64 o 
   5  -8   4      226.38      215.61      3.56 o 
   6  -8   4        0.04       -0.72      0.79 o 
   7  -8   4      171.27      171.51      3.93 o 
   8  -8   4      190.44      170.87      4.00 o 
   9  -8   4        7.22        3.99      1.22 o 
  10  -8   4       22.35       20.83      2.39 o 
  11  -8   4       34.73       37.80      5.25 o 
  12  -8   4       16.53       15.47      3.15 o 
  13  -8   4        9.91        8.13      2.88 o 
  -8  -7   4        2.02        2.88      2.88 o 
  -7  -7   4        0.62       -2.36      2.36 o 
  -6  -7   4       10.90        5.46      1.94 o 
  -5  -7   4       32.02       34.31      1.99 o 
  -4  -7   4       35.91       30.80      1.70 o 
  -3  -7   4      179.05      170.71      2.81 o 
  -2  -7   4       61.46       69.37      1.63 o 
  -1  -7   4      244.25      238.40      3.92 o 
   0  -7   4        1.25        2.87      0.84 o 
   1  -7   4       12.19       14.69      0.62 o 
   2  -7   4       15.53       18.73      0.80 o 
   3  -7   4      220.55      227.21      3.65 o 
   4  -7   4      903.43      899.73     10.76 o 
   5  -7   4      842.73      915.48     14.58 o 
   6  -7   4      367.95      357.66      6.49 o 
   7  -7   4      764.01      751.99     12.41 o 
   8  -7   4      133.79      126.58      3.18 o 
   9  -7   4        8.33        7.94      1.75 o 
  10  -7   4        0.87       -0.62      1.45 o 
  11  -7   4        3.16        0.52      1.84 o 
  12  -7   4        1.82        1.84      2.10 o 
  13  -7   4        7.49       13.11      3.41 o 
  -9  -6   4        9.06       14.16      4.20 o 
  -8  -6   4        0.50        0.26      2.36 o 
  -7  -6   4       51.38       54.90      7.08 o 
  -6  -6   4       90.17       84.53      4.03 o 
  -5  -6   4      695.85      680.66     14.75 o 
  -4  -6   4      110.72      112.10      4.21 o 
  -3  -6   4      745.74      722.83      8.47 o 
  -2  -6   4       25.57       36.18      1.01 o 
  -1  -6   4       25.69       30.54      0.85 o 
   0  -6   4        0.01        0.04      0.20 o 
   1  -6   4      141.82      156.32      1.96 o 
   2  -6   4      741.49      826.37      9.89 o 
   3  -6   4       35.51       55.94      1.30 o 
   4  -6   4      160.95      134.94      2.37 o 
   5  -6   4       77.14       85.05      2.22 o 
   6  -6   4      105.00       92.45      2.42 o 
   7  -6   4       39.28       34.88      1.79 o 
   8  -6   4       30.85       26.69      1.41 o 
   9  -6   4        3.59        1.84      1.31 o 
  10  -6   4       74.96       74.77      3.88 o 
  11  -6   4       18.25       13.37      2.88 o 
  12  -6   4        6.13        3.93      2.36 o 
  13  -6   4       10.05        7.70      2.23 o 
  -9  -5   4        8.19        6.56      3.15 o 
  -8  -5   4        9.82        7.49      1.79 o 
  -7  -5   4       47.42       43.73      2.90 o 
  -6  -5   4       19.61       23.01      1.70 o 
  -5  -5   4      158.79      168.06      4.66 o 
  -4  -5   4       81.63       91.54      1.89 o 
  -3  -5   4      650.86      683.83      7.30 o 
  -2  -5   4      150.96      168.92      2.13 o 
  -1  -5   4       36.91       40.10      0.78 o 
   0  -5   4     1370.05     1444.18     12.02 o 
   1  -5   4      511.86      488.84      5.14 o 
   2  -5   4        9.15        5.57      0.37 o 
   3  -5   4      794.90      798.78     10.47 o 
   4  -5   4      479.31      500.85      8.23 o 
   5  -5   4       61.74       73.23      1.64 o 
   6  -5   4       18.96       14.50      0.79 o 
   7  -5   4      143.36      150.91      3.27 o 
   8  -5   4       43.10       42.48      2.76 o 
   9  -5   4      224.78      213.75      6.67 o 
  10  -5   4        0.10       -0.79      1.57 o 
  11  -5   4       15.95       14.83      2.13 o 
  12  -5   4        0.10        2.62      2.36 o 
 -10  -4   4        0.73       -1.57      2.62 o 
  -9  -4   4        7.35       10.79      1.94 o 
  -8  -4   4        6.27        5.60      1.50 o 
  -7  -4   4        0.03       -0.47      0.77 o 
  -6  -4   4       29.89       30.35      1.54 o 
  -5  -4   4      117.06      127.71      2.03 o 
  -4  -4   4      225.64      208.77      2.79 o 
  -3  -4   4      411.78      420.85      4.56 o 
  -2  -4   4      150.14      144.86      2.03 o 
  -1  -4   4      131.33      124.14      1.46 o 
   0  -4   4      680.02      754.25      6.76 o 
   1  -4   4      570.62      516.49      5.30 o 
   2  -4   4       20.28       26.87      0.78 o 
   3  -4   4        9.97        4.44      0.37 o 
   4  -4   4      468.33      464.20      6.65 o 
   5  -4   4      689.73      666.85      9.32 o 
   6  -4   4       10.69       14.17      0.71 o 
   7  -4   4       43.36       47.40      2.58 o 
   8  -4   4       38.56       36.64      2.65 o 
   9  -4   4      129.37      117.79      6.30 o 
  10  -4   4        1.86        2.45      1.38 o 
  11  -4   4        6.40        7.08      2.62 o 
  12  -4   4        2.67        4.46      2.62 o 
 -11  -3   4        2.40        5.51      3.41 o 
 -10  -3   4       23.70       24.49      2.57 o 
  -9  -3   4       32.71       28.45      2.88 o 
  -8  -3   4       27.01       23.13      1.08 o 
  -7  -3   4        0.25       -0.48      0.48 o 
  -6  -3   4       24.26       19.24      0.71 o 
  -5  -3   4      445.42      446.03      5.15 o 
  -4  -3   4     3017.66     3170.85     29.85 o 
  -3  -3   4       33.04       36.56      0.74 o 
  -2  -3   4       73.81       66.88      1.04 o 
  -1  -3   4      451.65      453.09      4.50 o 
   0  -3   4        0.14        0.05      0.18 o 
   1  -3   4     3330.58     3357.89     34.62 o 
   2  -3   4      206.40      150.63      1.92 o 
   3  -3   4      611.96      564.52      6.76 o 
   4  -3   4       68.67       96.02      1.63 o 
   5  -3   4      208.17      176.74      2.95 o 
   6  -3   4       69.74       86.64      1.66 o 
   7  -3   4      139.26      145.96      3.86 o 
   8  -3   4        6.52       11.45      1.67 o 
   9  -3   4      517.13      486.10     16.54 o 
  10  -3   4       99.50       96.53      6.03 o 
  11  -3   4        0.43        1.57      2.36 o 
  12  -3   4        0.04        2.62      2.36 o 
 -11  -2   4       39.12       39.82      3.54 o 
 -10  -2   4        0.70        2.53      1.50 o 
  -9  -2   4      241.91      259.32      5.02 o 
  -8  -2   4       15.82       11.11      1.35 o 
  -7  -2   4      178.51      177.60      3.39 o 
  -6  -2   4      169.66      184.18      3.30 o 
  -5  -2   4      787.37      813.29      9.66 o 
  -4  -2   4      763.34      886.39      8.72 o 
  -3  -2   4     2295.75     2319.21     21.84 o 
  -2  -2   4       17.53       18.15      0.44 o 
  -1  -2   4        1.87        4.77      0.28 o 
   0  -2   4    14502.97    14411.60    238.15 o 
   1  -2   4     3157.33     3108.99     32.29 o 
   2  -2   4     1204.06     1264.97     13.30 o 
   3  -2   4      166.93      204.06      2.42 o 
   4  -2   4      191.22      212.24      3.17 o 
   5  -2   4      460.05      481.44      6.84 o 
   6  -2   4       28.16       29.79      1.39 o 
   7  -2   4      116.10      116.22      5.77 o 
   8  -2   4      312.02      317.34     11.81 o 
   9  -2   4        3.36        1.31      1.84 o 
  10  -2   4        0.66        1.57      2.10 o 
  11  -2   4        3.81        2.10      2.36 o 
  12  -2   4        1.86        0.79      2.36 o 
 -12  -1   4        0.60        3.15      2.88 o 
 -11  -1   4        4.32        6.38      2.10 o 
 -10  -1   4        0.10        0.57      0.95 o 
  -9  -1   4        0.80        2.29      1.28 o 
  -8  -1   4     1136.92     1154.62     15.05 o 
  -7  -1   4      856.13      877.98     11.61 o 
  -6  -1   4       35.89       29.17      1.06 o 
  -5  -1   4      121.01      114.11      2.25 o 
  -4  -1   4     1675.07     1650.81     16.88 o 
  -3  -1   4     3444.27     3563.43     33.19 o 
  -2  -1   4      264.66      276.12      2.73 o 
  -1  -1   4     1636.46     1818.89     19.30 o 
   0  -1   4     4036.08     3911.22     60.79 o 
   1  -1   4      576.26      589.11      6.32 o 
   2  -1   4     1451.53     1454.99     14.19 o 
   3  -1   4       15.20       13.68      0.89 o 
   4  -1   4     3517.44     3641.00     38.70 o 
   5  -1   4        4.06        2.47      0.39 o 
   6  -1   4       14.45       10.88      0.96 o 
   7  -1   4       41.12       36.01      2.16 o 
   8  -1   4      110.25       94.21      4.22 o 
   9  -1   4       21.50       20.35      2.39 o 
  10  -1   4       19.68       19.27      3.15 o 
  11  -1   4       10.01       10.23      2.88 o 
 -12   0   4        1.12        2.87      1.83 o 
 -11   0   4        1.16        2.64      1.70 o 
 -10   0   4       17.29       16.80      1.49 o 
  -9   0   4      862.50      882.02     12.01 o 
  -8   0   4      144.24      144.15      2.72 o 
  -7   0   4        3.29        3.64      0.66 o 
  -6   0   4      232.92      224.63      3.58 o 
  -5   0   4      696.44      746.65     10.68 o 
  -4   0   4      443.36      455.74      5.43 o 
  -3   0   4      769.57      692.98      6.74 o 
  -2   0   4      110.45      112.61      1.41 o 
  -1   0   4      228.51      175.45      4.26 o 
   0   0   4     2893.26     2871.33     35.22 o 
   1   0   4     1267.58     1210.41     12.74 o 
   2   0   4      224.14      243.02      3.13 o 
   3   0   4      962.99      985.73     13.81 o 
   4   0   4      273.56      297.73      4.58 o 
   5   0   4        2.64        0.86      0.40 o 
   6   0   4       85.76       80.06      2.85 o 
   7   0   4      177.17      177.79      4.88 o 
   8   0   4       51.20       38.33      3.28 o 
   9   0   4       70.67       59.69      3.72 o 
  10   0   4        2.67        1.52      1.70 o 
  11   0   4        3.63        3.84      1.94 o 
 -12   1   4        0.78        1.05      3.93 o 
 -11   1   4        6.17        8.86      1.31 o 
 -10   1   4      124.08      145.75      2.94 o 
  -9   1   4       30.60       28.41      1.43 o 
  -8   1   4       10.67       15.30      1.02 o 
  -7   1   4       53.44       51.89      1.48 o 
  -6   1   4       20.90       23.13      0.93 o 
  -5   1   4     1486.33     1681.73     20.35 o 
  -4   1   4      153.51      153.82      1.94 o 
  -3   1   4       26.15       22.24      0.72 o 
  -2   1   4        5.37        1.95      0.24 o 
  -1   1   4      984.41      870.18      8.65 o 
   0   1   4        0.27        1.08      0.38 o 
   1   1   4      472.48      380.45      3.85 o 
   2   1   4       38.18       39.31      1.02 o 
   3   1   4      652.43      730.88      8.35 o 
   4   1   4      461.98      452.54      6.13 o 
   5   1   4      309.70      301.83      4.99 o 
   6   1   4        0.04        1.34      0.95 o 
   7   1   4      101.02       90.27      4.22 o 
   8   1   4       30.13       24.00      2.62 o 
   9   1   4        1.38        3.00      1.83 o 
  10   1   4        8.04        5.87      2.08 o 
 -13   2   4        2.47        3.93      2.62 o 
 -12   2   4       10.28        7.86      1.75 o 
 -11   2   4        0.55       -0.26      1.30 o 
 -10   2   4        1.86       -0.75      0.75 o 
  -9   2   4      584.40      595.26      8.42 o 
  -8   2   4      137.02      146.30      2.83 o 
  -7   2   4       18.10       20.78      0.93 o 
  -6   2   4       43.13       46.81      1.24 o 
  -5   2   4       53.86       36.67      0.86 o 
  -4   2   4      175.32      195.81      2.50 o 
  -3   2   4        1.65        6.81      0.65 o 
  -2   2   4        3.69        2.22      0.19 o 
  -1   2   4       19.05       27.43      0.62 o 
   0   2   4      342.80      324.68      3.86 o 
   1   2   4       50.29       49.26      1.18 o 
   2   2   4      710.10      762.92      9.50 o 
   3   2   4      912.80      900.55     11.30 o 
   4   2   4      712.02      702.94     10.27 o 
   5   2   4       21.69       20.48      1.10 o 
   6   2   4      131.50      131.22      3.00 o 
   7   2   4       15.85       17.73      2.75 o 
   8   2   4        3.25        4.38      1.70 o 
   9   2   4        8.14        7.78      3.15 o 
 -13   3   4        1.53        1.31      2.36 o 
 -12   3   4       11.10       13.37      2.88 o 
 -11   3   4       11.77       14.16      2.88 o 
 -10   3   4       36.83       38.21      2.65 o 
  -9   3   4      314.14      313.54      5.58 o 
  -8   3   4       18.93       19.86      1.10 o 
  -7   3   4       21.78       19.70      0.97 o 
  -6   3   4       14.93        8.53      0.54 o 
  -5   3   4       36.49       35.33      0.82 o 
  -4   3   4      173.53      217.70      3.98 o 
  -3   3   4      203.96      217.67      3.07 o 
  -2   3   4     1004.78      965.16     11.91 o 
  -1   3   4      190.26      161.71      2.02 o 
   0   3   4       30.03       34.47      0.87 o 
   1   3   4       33.81       31.69      1.00 o 
   2   3   4        1.81        2.83      0.48 o 
   3   3   4        9.86       10.07      0.81 o 
   4   3   4       16.69       19.85      1.12 o 
   5   3   4       52.42       52.36      1.84 o 
   6   3   4       18.47       21.74      1.41 o 
   7   3   4      104.43       95.93      4.72 o 
   8   3   4       22.53       27.24      2.83 o 
   9   3   4        3.86        4.68      2.10 o 
 -13   4   4        0.36       -1.84      1.84 o 
 -12   4   4       13.72       15.21      2.88 o 
 -11   4   4       96.72       99.41      6.03 o 
 -10   4   4       11.21        4.98      2.36 o 
  -9   4   4      346.95      338.62     11.81 o 
  -8   4   4        0.10       -0.79      0.93 o 
  -7   4   4       72.94       76.00      2.49 o 
  -6   4   4      354.30      356.98      7.96 o 
  -5   4   4      687.10      671.78     10.55 o 
  -4   4   4      437.01      435.02      6.26 o 
  -3   4   4        7.79        5.72      0.44 o 
  -2   4   4      166.07      168.71      2.34 o 
  -1   4   4      393.12      401.65      4.46 o 
   0   4   4      187.07      178.66      3.14 o 
   1   4   4        1.56        0.02      0.32 o 
   2   4   4       43.58       38.30      1.41 o 
   3   4   4       48.21       43.48      1.62 o 
   4   4   4      153.64      162.81      3.52 o 
   5   4   4       34.62       28.94      1.49 o 
   6   4   4       28.87       25.43      1.65 o 
   7   4   4        6.44        9.43      2.13 o 
   8   4   4        4.68        3.72      2.08 o 
 -13   5   4        0.00       -0.79      2.10 o 
 -12   5   4        6.17        9.18      2.62 o 
 -11   5   4        0.32       -1.05      1.84 o 
 -10   5   4       97.69       91.02      5.51 o 
  -9   5   4      194.41      174.54      4.85 o 
  -8   5   4       90.00       90.16      3.21 o 
  -7   5   4       13.44       13.07      2.36 o 
  -6   5   4      139.86      143.83      3.04 o 
  -5   5   4      175.67      190.73      4.73 o 
  -4   5   4      174.84      172.60      2.68 o 
  -3   5   4       37.51       26.75      0.69 o 
  -2   5   4      531.43      542.89      5.85 o 
  -1   5   4      451.00      477.25      5.42 o 
   0   5   4      111.25      103.83      1.63 o 
   1   5   4        5.88        5.92      0.68 o 
   2   5   4      787.37      780.78     10.57 o 
   3   5   4      106.87      110.95      2.58 o 
   4   5   4       12.99       15.49      2.27 o 
   5   5   4       94.36       95.90      3.10 o 
   6   5   4        7.53        8.65      1.28 o 
   7   5   4        3.19       -0.98      1.83 o 
 -13   6   4        0.41        1.31      2.36 o 
 -12   6   4        8.95        7.79      2.49 o 
 -11   6   4        0.00       -0.17      1.07 o 
 -10   6   4        1.94        0.79      1.70 o 
  -9   6   4        1.07        0.98      1.01 o 
  -8   6   4       10.26       11.21      3.54 o 
  -7   6   4      573.26      557.99     14.12 o 
  -6   6   4       14.61       13.38      1.19 o 
  -5   6   4      219.32      213.62      4.85 o 
  -4   6   4       40.34       45.69      4.73 o 
  -3   6   4       38.92       39.91      0.98 o 
  -2   6   4       13.61       16.77      0.70 o 
  -1   6   4        1.60        0.75      0.48 o 
   0   6   4       45.16       44.09      1.39 o 
   1   6   4      259.09      270.88      4.86 o 
   2   6   4       71.95       74.20      2.15 o 
   3   6   4       79.45       83.06      3.22 o 
   4   6   4        4.38        2.16      1.07 o 
   5   6   4       15.06       12.21      1.44 o 
   6   6   4       17.83       16.75      1.67 o 
 -12   7   4       41.80       50.17      2.90 o 
 -11   7   4        5.68        9.19      1.50 o 
 -10   7   4        0.01        0.22      1.07 o 
  -9   7   4       59.51       51.40      2.76 o 
  -8   7   4        1.30        0.96      0.80 o 
  -7   7   4      113.53      109.74      3.55 o 
  -6   7   4      132.10      128.41      3.32 o 
  -5   7   4       57.10       53.13      2.57 o 
  -4   7   4       36.24       39.07      1.81 o 
  -3   7   4       11.23       10.78      0.80 o 
  -2   7   4      136.61      131.42      2.17 o 
  -1   7   4      133.71      131.04      2.52 o 
   0   7   4        0.20        0.09      0.51 o 
   1   7   4       10.43       11.95      1.02 o 
   2   7   4        4.44        3.63      0.95 o 
   3   7   4        6.01        4.81      1.10 o 
   4   7   4       32.61       28.47      1.99 o 
   5   7   4        2.83        1.24      1.10 o 
 -12   8   4        4.41        3.27      1.50 o 
 -11   8   4       65.46       74.02      3.65 o 
 -10   8   4      102.27      105.43      8.66 o 
  -9   8   4       44.09       42.16      2.03 o 
  -8   8   4        0.75       -0.83      0.83 o 
  -7   8   4        4.33        4.21      0.99 o 
  -6   8   4       12.64       11.28      1.19 o 
  -5   8   4       38.62       34.42      1.81 o 
  -4   8   4       10.97       12.25      1.65 o 
  -3   8   4       82.43       71.82      2.00 o 
  -2   8   4      225.12      224.03      4.51 o 
  -1   8   4       38.47       39.83      1.44 o 
   0   8   4       68.32       70.11      3.70 o 
   1   8   4        4.70        6.33      1.40 o 
   2   8   4       24.98       25.52      1.89 o 
   3   8   4        0.18       -0.71      1.50 o 
   4   8   4        0.01       -0.04      2.30 o 
 -12   9   4        2.00        5.80      1.64 o 
 -11   9   4        6.43        6.32      1.64 o 
 -10   9   4       21.91       25.84      2.39 o 
  -9   9   4       13.62       14.58      1.40 o 
  -8   9   4      100.21       89.32      2.96 o 
  -7   9   4        0.11       -0.01      0.88 o 
  -6   9   4       83.94       82.00      2.85 o 
  -5   9   4        0.35        0.72      0.85 o 
  -4   9   4       71.26       85.27      2.85 o 
  -3   9   4      190.20      207.65      4.34 o 
  -2   9   4       12.97       10.22      1.13 o 
  -1   9   4       92.71       98.16      7.08 o 
   0   9   4        0.23       -0.53      1.48 o 
   1   9   4        0.01       -0.18      1.07 o 
   2   9   4        0.02        0.57      1.11 o 
 -11  10   4        0.74       -0.69      3.28 o 
 -10  10   4        2.69        3.53      1.22 o 
  -9  10   4        1.37        0.16      1.04 o 
  -8  10   4        0.00        0.60      0.98 o 
  -7  10   4        0.24        0.93      0.98 o 
  -6  10   4        6.66        8.29      1.29 o 
  -5  10   4        2.47        3.46      1.31 o 
  -4  10   4        6.57        9.29      1.44 o 
  -3  10   4       34.46       20.18      2.04 o 
  -2  10   4       20.06       20.09      4.06 o 
  -1  10   4        8.77       10.98      1.82 o 
   0  10   4       12.36       20.98      4.72 o 
   1  10   4       21.86       19.52      3.28 o 
  -9  11   4       13.62       16.78      1.77 o 
  -8  11   4        3.37        2.66      1.29 o 
  -7  11   4       40.68       46.53      2.42 o 
  -6  11   4        9.14       10.49      1.75 o 
  -5  11   4        8.66       14.35      2.62 o 
  -4  11   4       69.92       67.34      3.17 o 
  -3  11   4       35.17       40.07      2.35 o 
  -2  11   4        4.39        6.93      1.82 o 
   2 -14   5       28.30       33.57      3.46 o 
   3 -14   5       21.39       24.75      1.71 o 
   4 -14   5        6.37        7.97      1.23 o 
   5 -14   5       20.77       23.82      1.62 o 
   6 -14   5       17.31       21.45      2.49 o 
   7 -14   5       54.38       61.17      3.28 o 
   8 -14   5       10.23       10.83      1.89 o 
   0 -13   5       40.65       36.26      2.80 o 
   1 -13   5        3.55        3.21      0.97 o 
   2 -13   5        0.31        1.38      1.00 o 
   3 -13   5        6.52        6.07      1.26 o 
   4 -13   5        9.62       11.74      1.32 o 
   5 -13   5        0.67        0.86      1.04 o 
   6 -13   5        5.49        8.37      2.49 o 
   7 -13   5       44.44       47.78      2.95 o 
   8 -13   5        2.87        3.88      2.62 o 
   9 -13   5       30.01       33.62      2.65 o 
  10 -13   5        0.25       -1.17      1.84 o 
  -2 -12   5        1.60        2.69      1.59 o 
  -1 -12   5        1.91        1.76      0.95 o 
   0 -12   5        0.08        0.32      0.76 o 
   1 -12   5       28.14       25.55      1.34 o 
   2 -12   5       24.07       25.95      1.42 o 
   3 -12   5       29.57       30.42      1.24 o 
   4 -12   5       71.33       73.36      1.81 o 
   5 -12   5        0.11        1.14      0.75 o 
   6 -12   5        0.59        0.47      1.22 o 
   7 -12   5      105.34      122.77      4.98 o 
   8 -12   5       85.30       80.27      3.47 o 
   9 -12   5       39.38       39.41      4.07 o 
  10 -12   5        3.00        4.78      1.64 o 
  11 -12   5        0.00       -0.75      1.38 o 
  -3 -11   5       16.15       14.99      2.62 o 
  -2 -11   5        6.02        7.42      1.19 o 
  -1 -11   5       48.40       43.25      2.31 o 
   0 -11   5      146.70      145.17      2.90 o 
   1 -11   5       29.46       26.09      1.24 o 
   2 -11   5       31.70       33.72      1.48 o 
   3 -11   5        1.96        2.93      0.63 o 
   4 -11   5       21.44       23.08      1.18 o 
   5 -11   5      122.08      124.27      3.55 o 
   6 -11   5      232.87      220.65      8.91 o 
   7 -11   5       66.66       66.88      3.34 o 
   8 -11   5        0.03       -1.11      1.11 o 
   9 -11   5       19.64       20.16      1.89 o 
  10 -11   5       20.68       14.30      4.59 o 
  11 -11   5        5.36        0.45      1.26 o 
  12 -11   5        1.06        0.05      1.31 o 
  -5 -10   5        7.20        8.92      3.67 o 
  -4 -10   5       54.79       62.88      3.17 o 
  -3 -10   5       27.57       30.37      1.84 o 
  -2 -10   5      116.20      116.01      3.37 o 
  -1 -10   5        1.24       -0.59      0.59 o 
   0 -10   5      177.75      158.77      2.90 o 
   1 -10   5        3.59        3.93      0.74 o 
   2 -10   5      284.77      261.06      3.72 o 
   3 -10   5      361.04      345.96      5.01 o 
   4 -10   5      176.41      179.93      3.14 o 
   5 -10   5        3.54        1.81      1.21 o 
   6 -10   5        3.76        2.12      1.07 o 
   7 -10   5       23.59       20.04      1.63 o 
   8 -10   5        4.42        4.97      1.86 o 
   9 -10   5       28.35       24.45      2.52 o 
  10 -10   5       50.06       49.56      2.75 o 
  11 -10   5        2.63       -0.04      1.07 o 
  12 -10   5        3.74        5.51      2.62 o 
  -6  -9   5       12.80       11.01      3.93 o 
  -5  -9   5        0.10       -2.36      2.36 o 
  -4  -9   5        4.32        2.56      0.85 o 
  -3  -9   5       18.24       20.29      1.18 o 
  -2  -9   5      185.94      195.19      3.98 o 
  -1  -9   5        1.83        2.16      1.21 o 
   0  -9   5      184.44      183.62      3.03 o 
   1  -9   5       33.16       30.53      1.05 o 
   2  -9   5        0.83       -0.08      0.50 o 
   3  -9   5       20.89       21.17      0.90 o 
   4  -9   5        0.22        0.52      0.57 o 
   5  -9   5       15.06       16.04      2.01 o 
   6  -9   5       30.59       33.85      2.85 o 
   7  -9   5       64.31       63.23      4.08 o 
   8  -9   5       73.11       72.51      2.54 o 
   9  -9   5       68.49       72.51      3.37 o 
  10  -9   5       31.37       27.07      2.77 o 
  11  -9   5        2.01        4.98      2.10 o 
  12  -9   5        0.62       -0.26      2.36 o 
  -7  -8   5       23.35       23.34      4.72 o 
  -6  -8   5        1.45       -1.05      2.62 o 
  -5  -8   5       23.25       18.89      2.13 o 
  -4  -8   5       55.01       55.89      1.74 o 
  -3  -8   5      103.34       93.81      2.22 o 
  -2  -8   5      260.87      251.05      4.08 o 
  -1  -8   5        1.87        5.04      0.68 o 
   0  -8   5       95.72       94.82      2.05 o 
   1  -8   5       25.20       34.59      0.92 o 
   2  -8   5       93.25       96.46      1.77 o 
   3  -8   5       16.42       17.91      0.97 o 
   4  -8   5      718.62      703.90      9.66 o 
   5  -8   5     1540.31     1549.36     19.99 o 
   6  -8   5       12.79       15.09      1.29 o 
   7  -8   5      100.67      101.76      2.92 o 
   8  -8   5       35.33       33.92      2.45 o 
   9  -8   5       55.05       48.27      2.12 o 
  10  -8   5       14.28       13.54      2.08 o 
  11  -8   5        8.78       11.59      3.15 o 
  12  -8   5        8.72       11.80      2.88 o 
  -8  -7   5        0.73        0.26      2.62 o 
  -7  -7   5        1.03       -2.10      2.10 o 
  -6  -7   5       28.64       27.18      2.52 o 
  -5  -7   5       37.08       34.03      2.69 o 
  -4  -7   5      268.64      271.93      5.29 o 
  -3  -7   5      156.27      153.55      2.60 o 
  -2  -7   5      836.92      853.18     11.45 o 
  -1  -7   5        0.79       -0.02      0.41 o 
   0  -7   5       39.83       31.71      0.93 o 
   1  -7   5      116.76      149.57      2.60 o 
   2  -7   5      485.15      474.45      6.08 o 
   3  -7   5      168.12      185.96      3.14 o 
   4  -7   5       26.48       32.68      1.08 o 
   5  -7   5       34.93       30.10      1.45 o 
   6  -7   5       13.64       17.51      2.33 o 
   7  -7   5       44.78       44.01      1.88 o 
   8  -7   5       13.67       14.01      1.57 o 
   9  -7   5       14.21       17.03      1.36 o 
  10  -7   5       36.14       33.52      4.20 o 
  11  -7   5        2.36        4.51      3.67 o 
  12  -7   5        0.63       -1.57      1.84 o 
  -9  -6   5        0.02        0.00      2.88 o 
  -8  -6   5        0.72        2.88      2.36 o 
  -7  -6   5       88.28       92.85      7.08 o 
  -6  -6   5        0.24       -0.83      0.83 o 
  -5  -6   5      282.93      279.43      5.31 o 
  -4  -6   5       28.47       30.20      1.34 o 
  -3  -6   5        5.91        6.54      0.52 o 
  -2  -6   5        2.57        4.09      0.39 o 
  -1  -6   5      402.60      423.81      4.77 o 
   0  -6   5        7.04        7.39      0.60 o 
   1  -6   5      599.44      598.84      6.33 o 
   2  -6   5        6.96       11.31      0.55 o 
   3  -6   5      439.11      459.52      6.44 o 
   4  -6   5      181.97      179.21      2.95 o 
   5  -6   5       31.41       38.90      1.52 o 
   6  -6   5        0.02        0.59      0.62 o 
   7  -6   5      192.98      184.82      4.41 o 
   8  -6   5       55.58       54.28      1.96 o 
   9  -6   5      323.28      292.55     10.11 o 
  10  -6   5       11.23        8.00      1.89 o 
  11  -6   5        6.05        9.44      2.88 o 
  12  -6   5        5.49        9.71      3.67 o 
  -9  -5   5        1.29        2.88      2.62 o 
  -8  -5   5        0.06       -1.57      1.57 o 
  -7  -5   5        1.80        2.06      0.98 o 
  -6  -5   5       23.24       20.85      1.03 o 
  -5  -5   5       74.54       82.72      2.15 o 
  -4  -5   5        7.54       11.78      0.72 o 
  -3  -5   5        0.13       -0.07      0.41 o 
  -2  -5   5       33.51       31.51      0.75 o 
  -1  -5   5        2.88        6.74      0.38 o 
   0  -5   5      109.46      119.82      1.51 o 
   1  -5   5      406.36      441.96      4.69 o 
   2  -5   5       58.09       48.31      0.93 o 
   3  -5   5      596.81      666.12      8.05 o 
   4  -5   5     5023.41     5355.12     60.13 o 
   5  -5   5      116.93      141.16      3.96 o 
   6  -5   5      347.23      359.73      6.43 o 
   7  -5   5       43.92       37.14      1.60 o 
   8  -5   5       48.07       47.84      3.41 o 
   9  -5   5       40.92       34.48      2.71 o 
  10  -5   5        2.58        0.35      1.38 o 
  11  -5   5        0.07       -1.57      2.10 o 
  12  -5   5        4.24        4.98      2.62 o 
 -10  -4   5        0.20       -1.05      2.62 o 
  -9  -4   5       16.86       24.13      4.20 o 
  -8  -4   5        3.73        4.42      0.80 o 
  -7  -4   5        7.63        6.86      0.72 o 
  -6  -4   5      292.99      286.39      4.16 o 
  -5  -4   5       78.66       81.33      2.11 o 
  -4  -4   5     1135.18     1135.36     12.98 o 
  -3  -4   5        4.74        4.98      0.45 o 
  -2  -4   5       32.91       39.99      0.75 o 
  -1  -4   5      191.61      172.30      2.02 o 
   0  -4   5      371.44      378.37      3.98 o 
   1  -4   5      487.00      508.07      5.27 o 
   2  -4   5      656.47      637.40      7.62 o 
   3  -4   5        9.72        7.20      0.42 o 
   4  -4   5       86.18       94.23      1.97 o 
   5  -4   5      465.62      461.86      6.79 o 
   6  -4   5        0.45       -0.33      0.39 o 
   7  -4   5      153.47      153.22      3.32 o 
   8  -4   5      119.23      131.38      3.92 o 
   9  -4   5       37.90       34.97      4.33 o 
  10  -4   5        1.95        0.00      1.84 o 
  11  -4   5       12.04        9.18      2.88 o 
  12  -4   5        3.91        2.36      2.36 o 
 -11  -3   5       54.75       71.34      6.82 o 
 -10  -3   5        2.44        3.93      3.15 o 
  -9  -3   5       27.04       30.29      2.04 o 
  -8  -3   5       21.48       25.27      1.09 o 
  -7  -3   5      143.10      130.45      2.07 o 
  -6  -3   5        4.56        6.22      0.48 o 
  -5  -3   5      192.23      201.14      2.68 o 
  -4  -3   5      202.61      204.63      2.72 o 
  -3  -3   5      172.66      204.59      2.60 o 
  -2  -3   5      110.09      139.54      1.75 o 
  -1  -3   5      540.89      537.35      5.85 o 
   0  -3   5     3831.87     3794.04     36.39 o 
   1  -3   5       70.47       81.93      1.37 o 
   2  -3   5     1767.16     1814.76     21.20 o 
   3  -3   5     4429.58     4777.51     49.21 o 
   4  -3   5        4.77        4.56      0.39 o 
   5  -3   5      142.84      164.21      2.64 o 
   6  -3   5      179.54      182.85      2.94 o 
   7  -3   5      235.27      236.73      4.60 o 
   8  -3   5      211.08      234.32      9.45 o 
   9  -3   5        1.97        2.62      1.84 o 
  10  -3   5        5.09        8.92      2.62 o 
  11  -3   5        2.56        3.15      2.36 o 
  12  -3   5       19.18       22.03      3.93 o 
 -11  -2   5       27.13       30.68      4.72 o 
 -10  -2   5       21.21       24.31      2.46 o 
  -9  -2   5       65.08       67.25      2.42 o 
  -8  -2   5      121.30      106.09      2.65 o 
  -7  -2   5      227.80      216.67      3.86 o 
  -6  -2   5       37.09       44.12      1.07 o 
  -5  -2   5      238.27      228.45      2.71 o 
  -4  -2   5      156.38      185.71      2.43 o 
  -3  -2   5      200.36      266.66      2.96 o 
  -2  -2   5       34.85       49.03      1.02 o 
  -1  -2   5     4122.74     4117.73     43.26 o 
   0  -2   5     2069.32     2016.75     20.96 o 
   1  -2   5       13.87       15.68      0.65 o 
   2  -2   5       14.28       14.94      0.62 o 
   3  -2   5      928.42     1053.64     11.90 o 
   4  -2   5      917.79     1010.41     12.03 o 
   5  -2   5       23.12       30.39      1.26 o 
   6  -2   5       32.53       37.00      1.29 o 
   7  -2   5       19.87       19.93      2.62 o 
   8  -2   5      127.68      115.95      6.30 o 
   9  -2   5        0.54        0.26      1.84 o 
  10  -2   5       44.56       47.47      4.46 o 
  11  -2   5        6.13        7.61      2.62 o 
 -12  -1   5        0.00        5.24      3.41 o 
 -11  -1   5        9.03        5.24      2.88 o 
 -10  -1   5        1.68        3.03      1.51 o 
  -9  -1   5      186.61      183.51      5.03 o 
  -8  -1   5      298.08      294.68      4.92 o 
  -7  -1   5      286.62      272.00      4.45 o 
  -6  -1   5      486.03      520.58      7.16 o 
  -5  -1   5     1065.59     1155.65     13.13 o 
  -4  -1   5      620.45      655.07      6.56 o 
  -3  -1   5       77.00      102.06      1.43 o 
  -2  -1   5      183.16      203.78      2.61 o 
  -1  -1   5      445.95      435.09      5.39 o 
   0  -1   5      411.66      477.20      5.27 o 
   1  -1   5      931.69      952.62     10.16 o 
   2  -1   5      391.29      343.83      3.96 o 
   3  -1   5     1049.40     1086.07     13.00 o 
   4  -1   5      383.75      373.70      7.90 o 
   5  -1   5       29.53       33.17      1.05 o 
   6  -1   5       44.58       41.53      2.93 o 
   7  -1   5      309.85      301.88      6.90 o 
   8  -1   5        2.50        2.49      1.57 o 
   9  -1   5      180.86      192.57      8.92 o 
  10  -1   5       10.20       12.06      2.88 o 
  11  -1   5        0.43       -2.10      2.10 o 
 -12   0   5        6.03        5.51      3.15 o 
 -11   0   5       32.09       31.06      1.86 o 
 -10   0   5       58.10       67.95      2.21 o 
  -9   0   5       79.64       85.62      2.15 o 
  -8   0   5      267.22      269.40      4.49 o 
  -7   0   5       30.24       32.63      1.21 o 
  -6   0   5       29.32       34.08      1.51 o 
  -5   0   5       98.78      116.71      1.66 o 
  -4   0   5     1098.36     1197.10     11.50 o 
  -3   0   5       68.50       70.53      0.94 o 
  -2   0   5      564.63      519.96      5.37 o 
  -1   0   5       94.84      104.76      2.09 o 
   0   0   5      208.26      152.46      2.00 o 
   1   0   5      400.61      421.23      4.80 o 
   2   0   5      263.52      273.21      3.25 o 
   3   0   5       73.23       73.95      1.88 o 
   4   0   5      186.33      206.66      2.95 o 
   5   0   5      153.03      151.98      3.06 o 
   6   0   5       32.70       29.56      1.28 o 
   7   0   5       30.16       26.53      2.39 o 
   8   0   5      237.58      223.48      7.29 o 
   9   0   5       40.24       27.71      2.76 o 
  10   0   5        2.83        1.05      1.75 o 
 -12   1   5        8.44       12.63      2.08 o 
 -11   1   5        1.71        0.76      1.04 o 
 -10   1   5       18.25       18.16      1.45 o 
  -9   1   5       56.41       47.60      2.69 o 
  -8   1   5      421.30      400.48      5.96 o 
  -7   1   5       45.09       43.48      1.34 o 
  -6   1   5        1.98        1.08      0.33 o 
  -5   1   5       21.00       22.99      0.72 o 
  -4   1   5     1789.70     1923.89     19.42 o 
  -3   1   5      152.98      174.39      2.48 o 
  -2   1   5       70.57       70.80      1.30 o 
  -1   1   5       38.70       34.34      0.69 o 
   0   1   5      676.07      702.85      7.20 o 
   1   1   5      185.04      191.62      2.20 o 
   2   1   5      196.62      215.79      3.03 o 
   3   1   5        4.18        1.50      0.43 o 
   4   1   5       12.45       14.19      0.90 o 
   5   1   5        0.06        0.35      0.45 o 
   6   1   5        2.84        5.03      1.01 o 
   7   1   5       13.18        9.68      1.75 o 
   8   1   5        0.10        2.13      1.64 o 
   9   1   5       46.49       50.68      9.31 o 
  10   1   5        4.37        3.56      1.89 o 
 -12   2   5        2.21        0.26      1.57 o 
 -11   2   5       16.30       15.31      2.08 o 
 -10   2   5       88.55       78.78      3.65 o 
  -9   2   5      264.79      254.79      4.33 o 
  -8   2   5      197.67      195.52      3.41 o 
  -7   2   5        6.26        8.31      0.63 o 
  -6   2   5       81.90       82.70      1.48 o 
  -5   2   5      346.76      344.98      3.65 o 
  -4   2   5       38.96       41.50      1.07 o 
  -3   2   5      369.98      354.96      4.41 o 
  -2   2   5       11.31       11.15      0.41 o 
  -1   2   5      254.59      316.55      3.30 o 
   0   2   5       16.40       14.22      0.56 o 
   1   2   5        0.13        0.19      0.27 o 
   2   2   5      239.93      245.05      3.71 o 
   3   2   5        2.85        4.12      0.66 o 
   4   2   5        7.25        3.76      0.95 o 
   5   2   5       11.08       13.71      1.09 o 
   6   2   5      173.44      178.37      4.21 o 
   7   2   5        6.80        3.26      1.64 o 
   8   2   5       40.43       43.51      3.28 o 
   9   2   5       16.42       14.89      2.65 o 
 -13   3   5        0.79       -1.84      2.10 o 
 -12   3   5        0.89       -1.31      1.84 o 
 -11   3   5       18.52       20.62      3.54 o 
 -10   3   5       58.46       63.52      3.51 o 
  -9   3   5       43.61       46.43      3.67 o 
  -8   3   5      330.78      343.13      5.02 o 
  -7   3   5       34.36       38.42      1.12 o 
  -6   3   5       78.21       83.78      1.64 o 
  -5   3   5        1.14        5.06      0.61 o 
  -4   3   5       16.49       18.78      1.14 o 
  -3   3   5       49.37       54.91      1.14 o 
  -2   3   5     1635.16     1632.56     17.20 o 
  -1   3   5      864.77      865.04      9.45 o 
   0   3   5      327.64      317.03      3.92 o 
   1   3   5      262.57      225.09      4.10 o 
   2   3   5       10.36        4.21      0.31 o 
   3   3   5       57.63       51.96      1.74 o 
   4   3   5      138.55      138.90      3.16 o 
   5   3   5       10.58       12.69      1.26 o 
   6   3   5       82.56       77.32      4.19 o 
   7   3   5       12.14       14.04      4.85 o 
   8   3   5        0.01       -1.57      1.57 o 
 -13   4   5        0.01       -1.84      1.84 o 
 -12   4   5        2.15        4.72      2.36 o 
 -11   4   5       30.13       37.24      3.67 o 
 -10   4   5       32.87       33.85      3.54 o 
  -9   4   5      399.69      382.08      8.67 o 
  -8   4   5       17.96       15.84      1.29 o 
  -7   4   5        0.47        0.51      0.54 o 
  -6   4   5       16.73       19.38      0.91 o 
  -5   4   5        3.96        2.58      0.48 o 
  -4   4   5       16.37        8.75      0.59 o 
  -3   4   5       20.05       17.80      0.53 o 
  -2   4   5        7.44        5.80      0.43 o 
  -1   4   5      598.17      601.51      6.46 o 
   0   4   5      326.63      333.18      4.58 o 
   1   4   5       18.33       14.75      0.67 o 
   2   4   5      213.05      197.96      3.90 o 
   3   4   5      198.75      189.11      3.86 o 
   4   4   5       29.39       34.53      1.59 o 
   5   4   5       95.17       84.96      2.89 o 
   6   4   5        7.98        7.96      1.22 o 
   7   4   5        2.42        2.07      1.07 o 
 -13   5   5       20.80       24.87      2.88 o 
 -12   5   5       37.73       39.11      3.93 o 
 -11   5   5      115.18      111.21      3.91 o 
 -10   5   5      422.23      367.56      8.75 o 
  -9   5   5       19.29       18.83      1.64 o 
  -8   5   5       24.35       19.96      2.36 o 
  -7   5   5      124.65      128.74      6.16 o 
  -6   5   5       27.77       27.01      1.38 o 
  -5   5   5       64.98       62.14      1.63 o 
  -4   5   5     1018.46      965.43     16.11 o 
  -3   5   5      450.76      453.71      4.89 o 
  -2   5   5       75.44       71.83      1.61 o 
  -1   5   5      343.31      352.90      4.21 o 
   0   5   5      130.71      139.79      2.17 o 
   1   5   5       63.91       65.96      1.53 o 
   2   5   5       25.00       21.09      1.40 o 
   3   5   5       16.18       13.85      1.33 o 
   4   5   5        3.87        4.29      1.05 o 
   5   5   5       24.78       27.88      1.94 o 
   6   5   5        2.39        1.10      1.07 o 
   7   5   5        3.34        1.79      1.28 o 
 -12   6   5        4.17        4.49      1.44 o 
 -11   6   5        1.41        2.40      1.26 o 
 -10   6   5        5.31        6.10      1.26 o 
  -9   6   5       80.46       86.06      3.47 o 
  -8   6   5       45.92       47.13      2.65 o 
  -7   6   5       41.44       38.89      1.78 o 
  -6   6   5      964.93      959.38     15.30 o 
  -5   6   5       16.48       13.55      1.27 o 
  -4   6   5      163.23      156.07      4.69 o 
  -3   6   5        1.17        0.84      0.51 o 
  -2   6   5        5.86        4.60      0.56 o 
  -1   6   5       96.29       79.62      1.59 o 
   0   6   5      265.07      261.42      3.71 o 
   1   6   5       98.13      103.16      3.08 o 
   2   6   5       10.82        8.78      1.00 o 
   3   6   5      221.56      229.03      4.96 o 
   4   6   5       64.28       66.26      2.83 o 
   5   6   5       17.28       19.18      1.80 o 
   6   6   5        1.42        2.91      1.30 o 
 -12   7   5        0.57        0.04      1.26 o 
 -11   7   5        4.29        4.11      1.45 o 
 -10   7   5       69.57       80.54      8.26 o 
  -9   7   5       20.91       19.80      1.89 o 
  -8   7   5        2.18        0.06      1.28 o 
  -7   7   5      101.22       90.96      2.74 o 
  -6   7   5        1.80        2.19      0.91 o 
  -5   7   5      281.06      282.92      5.75 o 
  -4   7   5      104.84      106.37      4.85 o 
  -3   7   5       95.50       81.97      2.08 o 
  -2   7   5      355.58      327.54      5.36 o 
  -1   7   5      498.32      495.37      9.17 o 
   0   7   5      223.84      220.97      3.98 o 
   1   7   5        0.63        2.80      1.04 o 
   2   7   5        1.25       -0.06      0.83 o 
   3   7   5        2.12        0.55      1.92 o 
   4   7   5       18.71       18.06      1.80 o 
 -12   8   5        9.22        8.95      2.23 o 
 -11   8   5       12.31       11.82      1.75 o 
 -10   8   5        2.87        0.90      1.26 o 
  -9   8   5        6.52        6.61      1.22 o 
  -8   8   5       39.75       38.47      2.08 o 
  -7   8   5       66.83       69.73      2.46 o 
  -6   8   5        0.03       -0.83      0.83 o 
  -5   8   5       30.10       31.12      1.74 o 
  -4   8   5       50.63       43.47      2.06 o 
  -3   8   5       11.59        8.22      1.02 o 
  -2   8   5       79.78       78.67      2.72 o 
  -1   8   5        5.71        6.56      1.05 o 
   0   8   5       98.91      113.53      7.21 o 
   1   8   5        1.13        3.05      2.01 o 
   2   8   5       35.29       30.19      2.13 o 
   3   8   5        1.47        1.95      1.25 o 
 -11   9   5       16.04       16.51      2.08 o 
 -10   9   5       10.88       11.33      1.50 o 
  -9   9   5       10.04       12.17      1.69 o 
  -8   9   5        0.43       -0.95      1.28 o 
  -7   9   5        0.02       -0.88      0.88 o 
  -6   9   5        9.49        8.05      1.27 o 
  -5   9   5       64.35       65.15      2.56 o 
  -4   9   5        3.58        5.42      1.35 o 
  -3   9   5        8.38        4.82      1.75 o 
  -2   9   5       10.55        6.94      0.97 o 
  -1   9   5        1.19        1.23      1.19 o 
   0   9   5       11.21       10.75      1.82 o 
   1   9   5       13.40       17.31      4.46 o 
   2   9   5        8.79       12.33      4.46 o 
 -10  10   5       15.80       16.08      1.73 o 
  -9  10   5        3.63        4.00      1.29 o 
  -8  10   5        6.45        8.58      1.40 o 
  -7  10   5        5.86        8.45      1.42 o 
  -6  10   5       82.99       92.13      3.18 o 
  -5  10   5       36.31       42.46      2.62 o 
  -4  10   5       57.19       50.48      2.73 o 
  -3  10   5      137.38      141.33      4.49 o 
  -2  10   5       99.42       97.37      4.20 o 
  -1  10   5        9.47       11.41      2.23 o 
   0  10   5        9.70       10.08      2.02 o 
  -8  11   5       55.68       71.51      3.05 o 
  -7  11   5        3.07        4.36      1.55 o 
  -6  11   5       14.01       15.37      4.59 o 
  -5  11   5        1.63        0.61      1.31 o 
  -4  11   5        0.03        3.02      1.57 o 
  -3  11   5        0.09        3.15      3.41 o 
   2 -14   6        8.39        6.10      1.22 o 
   3 -14   6        1.09        0.89      0.88 o 
   4 -14   6        1.77        1.49      0.93 o 
   5 -14   6        4.16        5.05      1.21 o 
   6 -14   6        0.02        1.23      1.27 o 
   7 -14   6        7.06       10.04      1.89 o 
   8 -14   6        0.85       -0.10      1.97 o 
   0 -13   6       18.97       13.08      1.73 o 
   1 -13   6        3.17        2.89      1.17 o 
   2 -13   6       73.50       80.33      2.42 o 
   3 -13   6        1.65       -0.24      0.75 o 
   4 -13   6       19.83       20.77      1.14 o 
   5 -13   6       11.83        9.42      0.99 o 
   6 -13   6        1.58        0.85      1.57 o 
   7 -13   6      101.30      106.49      5.38 o 
   8 -13   6       45.32       45.15      3.93 o 
   9 -13   6        3.06        3.00      1.64 o 
  10 -13   6        8.51        5.30      1.83 o 
  -2 -12   6       10.52       11.91      1.40 o 
  -1 -12   6       10.72       11.45      1.37 o 
   0 -12   6        7.65        7.45      1.13 o 
   1 -12   6        0.02        0.72      0.75 o 
   2 -12   6       10.31       12.96      1.15 o 
   3 -12   6        1.67        1.96      0.70 o 
   4 -12   6       51.31       54.67      1.87 o 
   5 -12   6        0.01        0.69      0.70 o 
   6 -12   6        0.03       -0.97      0.97 o 
   7 -12   6        0.02        1.91      1.19 o 
   8 -12   6       21.55       17.88      2.01 o 
   9 -12   6       12.72       14.79      1.89 o 
  10 -12   6        0.01        1.01      1.38 o 
  11 -12   6        1.46        0.17      1.38 o 
  -4 -11   6       21.73       22.16      2.09 o 
  -3 -11   6       75.02       72.18      3.64 o 
  -2 -11   6        5.42        3.85      1.67 o 
  -1 -11   6       26.37       24.05      1.56 o 
   0 -11   6      134.95      134.69      2.74 o 
   1 -11   6       22.29       26.56      2.21 o 
   2 -11   6       39.38       35.09      2.46 o 
   3 -11   6       92.93       86.28      2.00 o 
   4 -11   6       22.76       19.05      1.05 o 
   5 -11   6       18.83       18.22      1.14 o 
   6 -11   6      166.18      168.49      4.28 o 
   7 -11   6       14.20       17.11      2.05 o 
   8 -11   6       75.33       80.89      2.93 o 
   9 -11   6        2.55        1.31      1.23 o 
  10 -11   6        7.43        5.84      2.49 o 
  11 -11   6        9.32       12.15      3.41 o 
  -5 -10   6       23.88       24.39      4.72 o 
  -4 -10   6        0.12       -0.62      0.89 o 
  -3 -10   6       37.95       35.62      1.90 o 
  -2 -10   6        8.30        5.45      1.04 o 
  -1 -10   6       41.03       40.16      1.46 o 
   0 -10   6      144.93      136.14      2.93 o 
   1 -10   6      287.79      292.36      4.35 o 
   2 -10   6        3.80        4.72      0.76 o 
   3 -10   6      458.16      439.33      6.08 o 
   4 -10   6      375.85      355.65      5.12 o 
   5 -10   6      191.87      199.46      3.63 o 
   6 -10   6       43.25       43.19      2.11 o 
   7 -10   6      214.12      201.92      4.86 o 
   8 -10   6      140.90      133.20      3.69 o 
   9 -10   6       51.04       53.13      2.42 o 
  10 -10   6        1.24        3.70      1.35 o 
  11 -10   6        3.18        5.34      1.45 o 
  12 -10   6        0.96       -0.26      2.10 o 
  -6  -9   6        0.06       -0.26      2.88 o 
  -5  -9   6        3.53        2.26      1.55 o 
  -4  -9   6        5.43        5.01      1.29 o 
  -3  -9   6       25.98       27.95      1.60 o 
  -2  -9   6      144.51      137.35      2.84 o 
  -1  -9   6      487.74      469.16      6.17 o 
   0  -9   6        2.26        3.70      0.66 o 
   1  -9   6      174.97      167.03      2.88 o 
   2  -9   6       48.49       42.63      1.25 o 
   3  -9   6       16.10       18.62      0.94 o 
   4  -9   6       25.58       23.28      1.02 o 
   5  -9   6      514.31      495.38      7.22 o 
   6  -9   6      392.71      393.47      7.44 o 
   7  -9   6       99.29       94.10      2.88 o 
   8  -9   6      333.15      319.68      6.48 o 
   9  -9   6      166.22      151.02      3.96 o 
  10  -9   6        7.41        6.90      1.65 o 
  11  -9   6        0.83       -0.15      1.84 o 
  12  -9   6        0.14       -1.57      2.10 o 
  -7  -8   6        3.25        0.26      3.15 o 
  -6  -8   6        0.34        2.88      2.62 o 
  -5  -8   6        1.14        2.25      1.50 o 
  -4  -8   6       11.60       11.64      1.49 o 
  -3  -8   6      115.41      120.82      2.54 o 
  -2  -8   6       37.34       33.45      2.14 o 
  -1  -8   6       23.70       23.12      0.96 o 
   0  -8   6       49.05       41.81      1.27 o 
   1  -8   6       16.65       22.17      0.86 o 
   2  -8   6      357.63      342.89      4.71 o 
   3  -8   6      544.54      543.90      7.01 o 
   4  -8   6      767.19      802.62     10.91 o 
   5  -8   6       43.35       47.55      1.42 o 
   6  -8   6       10.94        9.72      2.04 o 
   7  -8   6        0.42        0.46      0.91 o 
   8  -8   6        0.37        0.18      0.95 o 
   9  -8   6       94.74       90.72      2.83 o 
  10  -8   6      103.61      103.00      3.24 o 
  11  -8   6        0.34        1.40      1.64 o 
  12  -8   6        0.24       -0.26      2.36 o 
  -8  -7   6       10.95        9.97      3.93 o 
  -7  -7   6       19.80       24.91      4.20 o 
  -6  -7   6      110.87      109.81      4.66 o 
  -5  -7   6        6.29        4.80      1.22 o 
  -4  -7   6      301.71      295.14      5.98 o 
  -3  -7   6        0.18       -0.36      0.36 o 
  -2  -7   6      142.56      140.33      2.32 o 
  -1  -7   6       43.52       36.52      0.99 o 
   0  -7   6        3.63        5.78      0.46 o 
   1  -7   6       75.72       73.98      1.35 o 
   2  -7   6      299.05      314.69      3.98 o 
   3  -7   6      557.23      577.18      7.28 o 
   4  -7   6        3.12        4.25      0.79 o 
   5  -7   6       92.73       90.43      1.81 o 
   6  -7   6      474.76      457.16      8.14 o 
   7  -7   6       14.01       11.93      1.17 o 
   8  -7   6        2.92        1.18      0.84 o 
   9  -7   6        1.27        2.48      0.86 o 
  10  -7   6        1.83        1.40      1.70 o 
  11  -7   6        8.05        7.16      2.08 o 
  12  -7   6       13.07       24.57      2.78 o 
  -9  -6   6        2.79        2.88      2.88 o 
  -8  -6   6        0.57       -1.05      2.62 o 
  -7  -6   6        1.96        1.16      2.36 o 
  -6  -6   6       19.90       20.84      1.84 o 
  -5  -6   6        0.04       -0.57      0.57 o 
  -4  -6   6      106.86       93.19      2.04 o 
  -3  -6   6       63.68       71.41      1.36 o 
  -2  -6   6      248.59      246.11      3.32 o 
  -1  -6   6      180.57      185.36      2.30 o 
   0  -6   6        1.50        1.88      0.36 o 
   1  -6   6      341.95      362.32      4.32 o 
   2  -6   6      716.67      772.32      8.56 o 
   3  -6   6       25.80       35.36      1.10 o 
   4  -6   6      145.21      121.54      1.89 o 
   5  -6   6        5.48        4.40      0.76 o 
   6  -6   6       89.32       80.91      2.41 o 
   7  -6   6      250.13      261.59      5.23 o 
   8  -6   6       80.17       70.31      2.31 o 
   9  -6   6        7.87        2.34      1.57 o 
  10  -6   6       35.03       34.43      2.95 o 
  11  -6   6        0.82        0.26      1.38 o 
  12  -6   6       17.18       17.57      3.67 o 
  -9  -5   6        1.08       -0.26      2.62 o 
  -8  -5   6        0.01       -1.44      1.44 o 
  -7  -5   6        3.52        5.31      0.82 o 
  -6  -5   6       33.18       33.15      1.24 o 
  -5  -5   6      613.08      599.68      7.57 o 
  -4  -5   6      181.15      183.18      2.93 o 
  -3  -5   6       84.80       75.86      1.25 o 
  -2  -5   6      151.84      139.41      2.07 o 
  -1  -5   6      281.97      285.99      3.63 o 
   0  -5   6      191.26      188.28      2.25 o 
   1  -5   6      557.57      628.10      6.96 o 
   2  -5   6     3055.43     3371.40     34.99 o 
   3  -5   6     1629.66     1868.88     19.70 o 
   4  -5   6       36.50       59.00      1.13 o 
   5  -5   6        6.17        8.77      0.69 o 
   6  -5   6       13.67       17.14      1.17 o 
   7  -5   6      126.36      123.14      3.06 o 
   8  -5   6      103.87      113.56      3.08 o 
   9  -5   6        0.01       -0.98      0.98 o 
  10  -5   6       47.74       35.93      3.93 o 
  11  -5   6       19.57       24.39      3.67 o 
  12  -5   6        0.00        1.31      2.36 o 
 -10  -4   6       14.78       21.77      4.46 o 
  -9  -4   6        0.36        0.19      0.72 o 
  -8  -4   6        2.72        1.27      0.68 o 
  -7  -4   6      127.17      130.80      2.72 o 
  -6  -4   6       14.81       18.09      0.90 o 
  -5  -4   6       13.39       16.39      0.77 o 
  -4  -4   6        0.66       -0.35      0.35 o 
  -3  -4   6       24.42       19.65      0.69 o 
  -2  -4   6      268.28      288.46      3.15 o 
  -1  -4   6     1489.34     1454.94     14.63 o 
   0  -4   6     1314.93     1372.75     13.49 o 
   1  -4   6     1812.58     1930.67     20.23 o 
   2  -4   6      936.98     1070.34     11.49 o 
   3  -4   6      770.05      861.70      9.36 o 
   4  -4   6       58.26       56.49      1.31 o 
   5  -4   6      357.34      381.53      5.19 o 
   6  -4   6      439.79      425.51      7.63 o 
   7  -4   6      588.03      560.90      8.54 o 
   8  -4   6      131.88      130.57      5.25 o 
   9  -4   6        1.88       -0.96      2.10 o 
  10  -4   6        0.74        0.00      1.84 o 
  11  -4   6        0.37       -1.05      2.10 o 
  12  -4   6        0.05        2.36      2.62 o 
 -11  -3   6        7.17        7.87      3.93 o 
 -10  -3   6       53.87       54.11      2.39 o 
  -9  -3   6        8.11        7.97      0.92 o 
  -8  -3   6       42.65       36.89      1.34 o 
  -7  -3   6       25.23       23.67      0.97 o 
  -6  -3   6      376.11      362.97      5.46 o 
  -5  -3   6        1.21       -0.02      0.34 o 
  -4  -3   6      329.43      333.50      4.01 o 
  -3  -3   6       17.42       17.54      0.59 o 
  -2  -3   6      294.99      328.67      3.65 o 
  -1  -3   6       16.35       11.67      0.46 o 
   0  -3   6        0.34        0.70      0.28 o 
   1  -3   6       34.74       47.77      0.91 o 
   2  -3   6       17.82       22.55      1.02 o 
   3  -3   6     1077.42     1082.01     11.59 o 
   4  -3   6      139.20      158.92      3.24 o 
   5  -3   6       55.26       74.43      1.38 o 
   6  -3   6        0.02       -0.47      0.47 o 
   7  -3   6        1.19        1.36      0.73 o 
   8  -3   6       12.95       20.29      2.33 o 
   9  -3   6       74.60       66.36      4.98 o 
  10  -3   6       11.73       13.11      2.88 o 
  11  -3   6       43.31       47.73      4.72 o 
 -11  -2   6       34.10       40.14      2.23 o 
 -10  -2   6       16.34       16.26      1.18 o 
  -9  -2   6        0.17        1.13      1.08 o 
  -8  -2   6       48.21       50.27      1.37 o 
  -7  -2   6       71.73       72.82      1.47 o 
  -6  -2   6      238.03      210.45      2.86 o 
  -5  -2   6       10.07       12.68      0.59 o 
  -4  -2   6      161.27      146.85      2.04 o 
  -3  -2   6      311.78      343.93      3.51 o 
  -2  -2   6      268.85      258.66      3.19 o 
  -1  -2   6     1235.59     1235.12     13.36 o 
   0  -2   6      108.92      113.00      1.56 o 
   1  -2   6     2476.51     2644.37     27.47 o 
   2  -2   6     1145.32     1184.99     12.61 o 
   3  -2   6     1113.58     1045.23     11.20 o 
   4  -2   6        0.05        3.13      0.37 o 
   5  -2   6       50.21       46.73      1.44 o 
   6  -2   6        0.63        1.25      0.94 o 
   7  -2   6       33.33       30.68      3.15 o 
   8  -2   6      100.28      119.09      6.30 o 
   9  -2   6       32.89       23.87      3.41 o 
  10  -2   6       13.40       14.42      3.15 o 
  11  -2   6       19.73       19.41      3.67 o 
 -11  -1   6       15.09       20.16      2.62 o 
 -10  -1   6        2.30        3.80      1.31 o 
  -9  -1   6        6.60       11.75      1.11 o 
  -8  -1   6      701.30      688.10      9.53 o 
  -7  -1   6        6.33       10.50      0.92 o 
  -6  -1   6      606.20      592.79      7.15 o 
  -5  -1   6      439.19      456.24      5.18 o 
  -4  -1   6      584.77      676.88      6.77 o 
  -3  -1   6      649.89      720.90      7.16 o 
  -2  -1   6      746.36      737.94      7.57 o 
  -1  -1   6      646.09      656.08      7.11 o 
   0  -1   6      136.68      117.70      1.65 o 
   1  -1   6       10.79        4.61      0.31 o 
   2  -1   6      797.41      820.55      8.92 o 
   3  -1   6        6.67        6.04      0.36 o 
   4  -1   6      387.34      386.75      5.77 o 
   5  -1   6        8.98        8.44      0.82 o 
   6  -1   6      156.69      147.37      3.83 o 
   7  -1   6        0.40        0.87      0.70 o 
   8  -1   6      151.33      171.31      8.13 o 
   9  -1   6       13.26       11.80      2.62 o 
  10  -1   6        1.47        0.26      2.10 o 
 -12   0   6        6.19        6.82      3.15 o 
 -11   0   6       28.65       34.22      3.06 o 
 -10   0   6        0.23       -0.06      0.93 o 
  -9   0   6       17.50       16.41      1.16 o 
  -8   0   6       11.37        9.45      0.97 o 
  -7   0   6      113.84      104.98      2.12 o 
  -6   0   6        2.17        1.98      0.42 o 
  -5   0   6      830.52      844.94      8.94 o 
  -4   0   6     2206.08     2390.35     21.27 o 
  -3   0   6      535.02      647.94      6.88 o 
  -2   0   6      784.85      701.35      7.23 o 
  -1   0   6     2665.60     2732.21     28.37 o 
   0   0   6     1018.79     1046.26     11.25 o 
   1   0   6      145.48      161.82      2.17 o 
   2   0   6        0.37        0.75      0.21 o 
   3   0   6     1067.94     1079.40     14.72 o 
   4   0   6      131.94      141.46      2.73 o 
   5   0   6      113.03      117.60      2.67 o 
   6   0   6        9.14       10.72      0.95 o 
   7   0   6       23.52       15.75      1.73 o 
   8   0   6        7.93        6.14      1.89 o 
   9   0   6       53.22       62.09      3.91 o 
  10   0   6       12.76       11.01      3.15 o 
 -12   1   6        2.44        0.00      2.36 o 
 -11   1   6       21.33       23.31      1.90 o 
 -10   1   6        6.00        3.16      1.45 o 
  -9   1   6      225.52      222.47      4.73 o 
  -8   1   6      105.29      111.00      2.01 o 
  -7   1   6        2.07        1.65      0.45 o 
  -6   1   6       39.62       35.60      0.98 o 
  -5   1   6       24.38       30.22      0.79 o 
  -4   1   6        8.06        4.97      0.42 o 
  -3   1   6      196.62      173.07      2.23 o 
  -2   1   6        0.31        1.43      0.41 o 
  -1   1   6      653.68      730.56      7.45 o 
   0   1   6       17.67       11.64      0.56 o 
   1   1   6      196.19      213.95      3.18 o 
   2   1   6       20.05       26.52      1.08 o 
   3   1   6        3.16        3.25      0.49 o 
   4   1   6       10.42       15.04      0.94 o 
   5   1   6        1.89        1.11      0.59 o 
   6   1   6       89.96       94.08      2.85 o 
   7   1   6       19.21       22.71      1.58 o 
   8   1   6        3.59       -0.32      1.57 o 
   9   1   6        5.39        5.98      2.01 o 
 -12   2   6       22.59       26.24      4.98 o 
 -11   2   6        0.19        0.42      0.77 o 
 -10   2   6        1.15        1.92      0.69 o 
  -9   2   6        0.01       -0.16      0.67 o 
  -8   2   6       21.45       24.06      1.27 o 
  -7   2   6      484.23      482.66      6.53 o 
  -6   2   6        0.55       -0.29      0.29 o 
  -5   2   6        5.17        0.89      0.40 o 
  -4   2   6      502.66      483.74      5.68 o 
  -3   2   6        0.81        1.17      0.32 o 
  -2   2   6     1157.31     1172.68     11.66 o 
  -1   2   6       15.84       19.18      0.61 o 
   0   2   6       13.99        3.32      0.35 o 
   1   2   6      330.11      305.16      3.83 o 
   2   2   6        2.13        2.19      0.49 o 
   3   2   6        3.06        1.97      0.80 o 
   4   2   6       37.87       35.42      1.53 o 
   5   2   6       21.92       21.85      2.17 o 
   6   2   6        0.46        0.71      0.84 o 
   7   2   6       30.66       30.15      1.81 o 
   8   2   6       14.73       16.80      4.85 o 
   9   2   6        0.05        1.19      2.62 o 
 -12   3   6        2.28        1.99      0.88 o 
 -11   3   6        0.46        0.15      0.86 o 
 -10   3   6       59.77       56.93      2.18 o 
  -9   3   6      237.14      215.78      4.87 o 
  -8   3   6      117.66      118.70      3.15 o 
  -7   3   6      202.65      185.21      4.23 o 
  -6   3   6       60.70       49.25      1.33 o 
  -5   3   6      352.90      345.33      5.52 o 
  -4   3   6      135.83      162.36      2.54 o 
  -3   3   6      309.38      287.39      4.03 o 
  -2   3   6      162.08      155.40      2.20 o 
  -1   3   6       90.36      102.21      1.69 o 
   0   3   6       26.01       28.99      0.87 o 
   1   3   6       70.20       70.62      1.42 o 
   2   3   6       25.68       24.99      1.48 o 
   3   3   6       70.53       75.24      2.20 o 
   4   3   6       13.41       13.08      1.09 o 
   5   3   6       21.61       26.48      1.70 o 
   6   3   6       17.61       18.04      2.12 o 
   7   3   6        7.51        6.35      1.25 o 
   8   3   6       12.04       11.48      3.15 o 
 -12   4   6        8.30        8.52      1.35 o 
 -11   4   6       31.92       30.64      2.36 o 
 -10   4   6      326.82      304.49      8.22 o 
  -9   4   6      193.72      188.88      6.30 o 
  -8   4   6       11.17        9.07      1.15 o 
  -7   4   6      107.09      103.67      3.03 o 
  -6   4   6      122.04      122.90      2.60 o 
  -5   4   6       17.05       16.38      1.10 o 
  -4   4   6       92.47       87.74      1.80 o 
  -3   4   6      244.15      213.70      3.40 o 
  -2   4   6      176.87      206.82      2.81 o 
  -1   4   6       90.85       78.87      1.54 o 
   0   4   6       65.36       69.81      1.47 o 
   1   4   6       19.66       17.67      0.86 o 
   2   4   6       83.79       93.92      3.22 o 
   3   4   6       10.09        6.03      1.06 o 
   4   4   6        8.54       10.05      1.34 o 
   5   4   6        7.73        5.61      1.19 o 
   6   4   6        6.61        7.13      1.36 o 
   7   4   6        2.70        2.53      1.22 o 
 -12   5   6        5.83        7.20      1.50 o 
 -11   5   6        0.38        0.63      1.11 o 
 -10   5   6        3.00        3.59      1.19 o 
  -9   5   6       66.36       65.43      2.83 o 
  -8   5   6       66.95       59.54      2.83 o 
  -7   5   6        6.89        4.03      1.27 o 
  -6   5   6      639.16      613.85     10.15 o 
  -5   5   6       18.10       18.88      1.92 o 
  -4   5   6      151.60      142.68      3.39 o 
  -3   5   6      346.15      319.63      4.90 o 
  -2   5   6       68.63       61.87      1.39 o 
  -1   5   6       13.94       12.49      0.72 o 
   0   5   6        2.64        0.38      0.67 o 
   1   5   6       32.50       31.06      1.09 o 
   2   5   6       72.84       67.87      2.96 o 
   3   5   6      145.23      148.15      4.07 o 
   4   5   6      140.54      134.52      3.88 o 
   5   5   6        3.53        2.60      1.09 o 
   6   5   6        8.22        6.35      1.42 o 
 -12   6   6        6.05       10.64      1.70 o 
 -11   6   6       18.58       21.39      2.62 o 
 -10   6   6        6.18        7.28      1.38 o 
  -9   6   6       57.91       60.11      3.02 o 
  -8   6   6        1.50        1.05      1.57 o 
  -7   6   6       90.04       99.84      2.85 o 
  -6   6   6       75.92       70.97      2.42 o 
  -5   6   6       27.81       27.73      1.53 o 
  -4   6   6        3.05        2.32      0.91 o 
  -3   6   6        0.25        0.84      0.55 o 
  -2   6   6      144.36      130.82      2.72 o 
  -1   6   6       78.85       78.34      1.73 o 
   0   6   6        0.11       -0.08      0.51 o 
   1   6   6        8.84       11.40      1.80 o 
   2   6   6       82.40       89.37      3.04 o 
   3   6   6        2.61        1.53      1.06 o 
   4   6   6        0.86        2.88      1.24 o 
   5   6   6        1.54        0.62      1.44 o 
 -12   7   6       21.20       23.02      2.27 o 
 -11   7   6       42.18       39.76      2.65 o 
 -10   7   6       31.08       23.76      2.20 o 
  -9   7   6        7.00       10.25      1.64 o 
  -8   7   6        8.72        6.25      1.37 o 
  -7   7   6        0.01       -0.33      0.83 o 
  -6   7   6       70.94       65.39      2.34 o 
  -5   7   6       66.71       66.08      5.00 o 
  -4   7   6      410.08      397.87      7.53 o 
  -3   7   6      125.23      115.34      2.54 o 
  -2   7   6       22.23       18.99      1.29 o 
  -1   7   6      128.17      133.54      3.22 o 
   0   7   6        3.05        2.39      1.31 o 
   1   7   6       54.16       59.80      2.64 o 
   2   7   6        7.72        6.95      2.20 o 
   3   7   6        2.05        0.31      4.46 o 
   4   7   6        0.84        1.24      1.28 o 
 -11   8   6        1.43        2.59      1.45 o 
 -10   8   6       11.95       11.90      3.15 o 
  -9   8   6       48.06       48.35      2.26 o 
  -8   8   6        4.70        7.70      1.19 o 
  -7   8   6       47.88       49.95      2.31 o 
  -6   8   6        0.18       -0.73      0.91 o 
  -5   8   6       97.25       99.67      3.12 o 
  -4   8   6       27.09       24.01      1.70 o 
  -3   8   6        5.72        3.96      1.49 o 
  -2   8   6        3.74        6.49      1.56 o 
  -1   8   6       69.22       65.50      3.51 o 
   0   8   6        6.95        5.05      1.84 o 
   1   8   6        4.47        3.06      1.41 o 
   2   8   6       11.82       17.29      2.09 o 
 -10   9   6        3.20        5.91      1.29 o 
  -9   9   6        0.03       -0.88      0.88 o 
  -8   9   6        0.31        1.42      1.08 o 
  -7   9   6       12.29       13.47      1.46 o 
  -6   9   6       47.92       54.03      3.52 o 
  -5   9   6      108.80      120.18      4.17 o 
  -4   9   6        0.01        1.75      1.17 o 
  -3   9   6       34.68       34.04      2.26 o 
  -2   9   6       93.90      106.64      2.90 o 
  -1   9   6       58.27       54.29      4.59 o 
   0   9   6       10.40       11.93      2.06 o 
   1   9   6        3.27        3.31      1.82 o 
  -9  10   6       12.33       15.84      1.73 o 
  -8  10   6       95.98      104.48      3.59 o 
  -7  10   6       10.42       13.09      3.08 o 
  -6  10   6       41.39       40.85      2.57 o 
  -5  10   6      123.31      125.53      4.37 o 
  -4  10   6       65.31       68.02      4.07 o 
  -3  10   6        3.93        6.43      1.45 o 
  -2  10   6        0.50        0.69      1.21 o 
   2 -14   7       16.51       11.32      1.40 o 
   3 -14   7       19.51       19.05      1.78 o 
   4 -14   7        0.91        0.58      0.90 o 
   5 -14   7       14.58       19.13      1.49 o 
   6 -14   7        0.01       -1.27      1.86 o 
   7 -14   7        3.81        7.63      1.46 o 
   8 -14   7       13.92       17.21      2.08 o 
  -1 -13   7       52.99       57.70      3.93 o 
   0 -13   7        0.15       -0.94      0.94 o 
   1 -13   7        5.93        6.78      1.94 o 
   2 -13   7        8.34        9.68      1.34 o 
   3 -13   7       45.65       40.85      1.75 o 
   4 -13   7        6.13        4.74      0.80 o 
   5 -13   7        6.03        6.75      0.93 o 
   6 -13   7      133.35      143.96      3.56 o 
   7 -13   7      101.35       96.65      7.34 o 
   8 -13   7        0.01       -1.30      1.30 o 
   9 -13   7        4.24        8.06      1.83 o 
  10 -13   7        1.51        0.39      1.48 o 
  -2 -12   7        8.12        8.95      1.31 o 
  -1 -12   7        0.83        0.38      0.82 o 
   0 -12   7       97.38       84.83      2.92 o 
   1 -12   7       76.28       68.87      2.84 o 
   2 -12   7       50.12       44.29      1.75 o 
   3 -12   7       21.50       20.79      1.28 o 
   4 -12   7        0.60       -0.20      0.65 o 
   5 -12   7       20.71       23.55      1.22 o 
   6 -12   7        0.02        0.89      0.92 o 
   7 -12   7        0.74        1.28      1.09 o 
   8 -12   7        1.19        0.13      1.11 o 
   9 -12   7        4.35        0.47      2.23 o 
  10 -12   7        7.86        5.77      1.64 o 
  11 -12   7       13.86       16.94      3.02 o 
  -4 -11   7        3.68        7.88      1.64 o 
  -3 -11   7       26.21       22.33      2.65 o 
  -2 -11   7        1.32        0.61      1.21 o 
  -1 -11   7        0.59        1.26      0.91 o 
   0 -11   7       20.56       15.22      1.12 o 
   1 -11   7       98.19       83.93      2.39 o 
   2 -11   7        0.42        0.02      0.57 o 
   3 -11   7       37.99       36.67      1.58 o 
   4 -11   7      109.07      106.94      3.09 o 
   5 -11   7        5.45        4.12      0.73 o 
   6 -11   7      255.74      263.52      5.78 o 
   7 -11   7        5.57        5.02      1.25 o 
   8 -11   7       14.41       16.64      1.64 o 
   9 -11   7        2.89        0.89      2.45 o 
  10 -11   7        0.29       -0.79      1.07 o 
  11 -11   7        0.04       -0.45      1.26 o 
  -5 -10   7        0.02       -2.62      2.88 o 
  -4 -10   7        1.41       -0.53      0.86 o 
  -3 -10   7       30.91       26.05      1.61 o 
  -2 -10   7       23.63       27.66      1.56 o 
  -1 -10   7       24.81       23.20      1.27 o 
   0 -10   7        0.02       -0.01      0.61 o 
   1 -10   7      124.82      120.63      2.62 o 
   2 -10   7      106.52      101.84      2.63 o 
   3 -10   7       44.51       40.93      1.45 o 
   4 -10   7        9.08        6.09      0.94 o 
   5 -10   7       97.94       95.42      2.09 o 
   6 -10   7      151.53      145.14      3.84 o 
   7 -10   7        9.44        7.18      1.25 o 
   8 -10   7      159.49      171.71      4.35 o 
   9 -10   7       87.24       89.13      4.22 o 
  10 -10   7       24.09       25.28      1.86 o 
  11 -10   7        0.67       -0.96      1.09 o 
  12 -10   7        8.65        7.08      2.88 o 
  -6  -9   7        7.56        8.65      3.67 o 
  -5  -9   7        8.13        7.82      2.01 o 
  -4  -9   7        2.13        0.13      2.49 o 
  -3  -9   7       36.25       33.04      1.76 o 
  -2  -9   7        2.76        1.01      0.87 o 
  -1  -9   7      283.89      273.58      4.49 o 
   0  -9   7      179.72      196.30      4.25 o 
   1  -9   7        0.67        0.65      0.58 o 
   2  -9   7       80.49       76.79      1.71 o 
   3  -9   7       12.18       11.81      0.78 o 
   4  -9   7       39.22       40.39      1.34 o 
   5  -9   7       35.51       41.22      1.30 o 
   6  -9   7       53.60       48.63      2.08 o 
   7  -9   7        0.29        3.36      1.07 o 
   8  -9   7       14.13       14.34      1.50 o 
   9  -9   7        8.65        7.88      1.73 o 
  10  -9   7        1.55        0.89      2.37 o 
  11  -9   7        6.73        7.71      1.41 o 
  12  -9   7        1.15        2.65      2.01 o 
  -7  -8   7       16.19       14.42      3.93 o 
  -6  -8   7       44.76       43.23      3.28 o 
  -5  -8   7       56.90       49.18      3.21 o 
  -4  -8   7        0.15       -1.97      1.97 o 
  -3  -8   7      144.20      132.04      2.97 o 
  -2  -8   7       37.50       30.75      1.11 o 
  -1  -8   7      111.50      112.05      1.96 o 
   0  -8   7        4.33        5.12      0.57 o 
   1  -8   7      329.27      343.10      4.60 o 
   2  -8   7        5.72        4.59      0.80 o 
   3  -8   7      324.91      320.48      4.51 o 
   4  -8   7      170.85      180.12      2.92 o 
   5  -8   7        4.15        3.35      0.58 o 
   6  -8   7      675.77      651.34     11.15 o 
   7  -8   7       65.33       55.49      2.20 o 
   8  -8   7       29.06       27.49      2.05 o 
   9  -8   7        1.65       -0.78      1.11 o 
  10  -8   7        0.37        0.30      1.00 o 
  11  -8   7       14.84       16.53      3.15 o 
  12  -8   7        0.00        0.04      1.89 o 
  -8  -7   7        0.07       -2.62      2.62 o 
  -7  -7   7        7.13        7.04      1.83 o 
  -6  -7   7       18.74       16.01      4.06 o 
  -5  -7   7      110.15      117.56      4.32 o 
  -4  -7   7       13.14       10.85      1.16 o 
  -3  -7   7       13.37       15.21      0.86 o 
  -2  -7   7       54.05       49.45      1.74 o 
  -1  -7   7       92.22       95.43      1.78 o 
   0  -7   7       26.01       23.98      0.91 o 
   1  -7   7       44.52       47.04      1.06 o 
   2  -7   7       36.62       41.25      1.05 o 
   3  -7   7       53.14       49.13      1.19 o 
   4  -7   7        4.47        8.50      0.57 o 
   5  -7   7        5.52        4.79      0.53 o 
   6  -7   7        5.43        4.36      1.38 o 
   7  -7   7      130.36      135.43      4.31 o 
   8  -7   7      198.18      189.06      4.40 o 
   9  -7   7        9.28        7.75      1.21 o 
  10  -7   7       39.66       41.82      3.28 o 
  11  -7   7        0.04       -1.22      1.22 o 
  12  -7   7        0.00       -1.70      1.70 o 
  -9  -6   7        0.06        1.57      3.15 o 
  -8  -6   7        0.29        1.43      1.64 o 
  -7  -6   7        0.80        0.24      0.85 o 
  -6  -6   7       32.18       31.90      1.57 o 
  -5  -6   7       41.72       37.49      1.51 o 
  -4  -6   7      326.38      318.77      5.08 o 
  -3  -6   7      300.40      281.63      4.05 o 
  -2  -6   7      432.48      406.09      5.24 o 
  -1  -6   7       78.01       88.73      1.38 o 
   0  -6   7      416.58      485.73      5.82 o 
   1  -6   7       41.87       42.59      0.93 o 
   2  -6   7        0.59        0.94      0.32 o 
   3  -6   7      593.64      610.61      6.95 o 
   4  -6   7       42.63       47.46      1.76 o 
   5  -6   7       79.00       85.90      2.09 o 
   6  -6   7       80.20      101.87      2.75 o 
   7  -6   7       43.82       42.56      1.90 o 
   8  -6   7       96.29       96.51      2.88 o 
   9  -6   7       14.40       12.39      1.27 o 
  10  -6   7       46.55       61.21      3.13 o 
  11  -6   7        0.50        0.52      2.10 o 
  12  -6   7        2.50        3.67      2.36 o 
  -9  -5   7       32.19       37.24      4.98 o 
  -8  -5   7        8.30       14.22      1.29 o 
  -7  -5   7       91.45       91.79      2.58 o 
  -6  -5   7      180.32      170.91      3.37 o 
  -5  -5   7       10.85       12.73      0.91 o 
  -4  -5   7        2.63        1.92      0.53 o 
  -3  -5   7      274.87      277.76      3.76 o 
  -2  -5   7       15.42       14.47      0.61 o 
  -1  -5   7       73.44       79.69      1.29 o 
   0  -5   7       16.32       19.01      0.98 o 
   1  -5   7      201.25      218.82      2.77 o 
   2  -5   7      884.87      921.08     10.07 o 
   3  -5   7       10.92       18.26      0.67 o 
   4  -5   7       29.38       37.83      1.37 o 
   5  -5   7      197.41      202.79      3.88 o 
   6  -5   7       61.18       48.83      1.58 o 
   7  -5   7       44.32       46.02      1.62 o 
   8  -5   7       29.38       31.50      1.55 o 
   9  -5   7      141.18      119.21      5.38 o 
  10  -5   7       17.68       24.01      2.71 o 
  11  -5   7        0.94        1.05      2.36 o 
 -10  -4   7        2.78        1.87      1.31 o 
  -9  -4   7        1.55        3.11      1.00 o 
  -8  -4   7        0.79       -0.51      0.74 o 
  -7  -4   7       12.43       11.83      0.92 o 
  -6  -4   7       42.70       42.15      1.43 o 
  -5  -4   7       34.66       40.53      1.38 o 
  -4  -4   7       12.19       11.95      0.64 o 
  -3  -4   7     1301.33     1358.29     14.26 o 
  -2  -4   7     1279.78     1293.51     13.16 o 
  -1  -4   7       73.52       68.65      1.37 o 
   0  -4   7        4.05        8.03      0.49 o 
   1  -4   7      235.66      227.71      2.84 o 
   2  -4   7       61.37       86.26      1.53 o 
   3  -4   7       32.00       45.75      0.99 o 
   4  -4   7      113.08      120.44      1.71 o 
   5  -4   7        5.57        5.52      0.56 o 
   6  -4   7      353.29      357.28      5.68 o 
   7  -4   7      458.29      457.67      9.15 o 
   8  -4   7        6.29        5.12      1.02 o 
   9  -4   7        0.48        0.28      1.50 o 
  10  -4   7        0.09        0.26      1.84 o 
  11  -4   7        9.30        8.65      3.15 o 
 -10  -3   7       20.29       19.83      1.36 o 
  -9  -3   7        0.65       -0.09      0.89 o 
  -8  -3   7       33.42       36.78      1.34 o 
  -7  -3   7       19.40       16.13      0.93 o 
  -6  -3   7      100.90       96.37      1.94 o 
  -5  -3   7      692.37      714.77      7.94 o 
  -4  -3   7      253.97      270.63      3.38 o 
  -3  -3   7      116.83      120.49      2.05 o 
  -2  -3   7      706.66      705.59      9.60 o 
  -1  -3   7      125.20      131.52      2.28 o 
   0  -3   7       58.47       70.39      1.11 o 
   1  -3   7     2097.84     2252.53     23.53 o 
   2  -3   7     1226.36     1276.58     14.78 o 
   3  -3   7      931.48      968.67     10.52 o 
   4  -3   7       11.17       17.02      0.94 o 
   5  -3   7      108.98      108.71      2.25 o 
   6  -3   7        7.68        5.64      0.86 o 
   7  -3   7       47.44       48.23      2.01 o 
   8  -3   7      101.51      110.67      4.14 o 
   9  -3   7      166.15      169.74      8.40 o 
  10  -3   7        3.90        4.46      2.36 o 
  11  -3   7       53.36       69.76      6.03 o 
 -11  -2   7        7.81        9.25      1.41 o 
 -10  -2   7        0.88        1.08      0.72 o 
  -9  -2   7      185.73      174.19      3.31 o 
  -8  -2   7      361.70      389.91      5.92 o 
  -7  -2   7      148.84      129.60      2.29 o 
  -6  -2   7       82.40       80.63      1.58 o 
  -5  -2   7      404.25      434.52      5.06 o 
  -4  -2   7        2.30        1.45      0.36 o 
  -3  -2   7       16.91       11.32      0.46 o 
  -2  -2   7      213.47      216.09      3.10 o 
  -1  -2   7      471.40      548.50      6.26 o 
   0  -2   7      617.83      602.02      6.64 o 
   1  -2   7        1.97        0.97      0.41 o 
   2  -2   7       51.92       45.32      0.95 o 
   3  -2   7     1950.91     1931.54     20.36 o 
   4  -2   7        6.56        9.25      0.58 o 
   5  -2   7      228.14      235.05      4.81 o 
   6  -2   7      117.04      121.16      3.20 o 
   7  -2   7      170.15      172.11      4.15 o 
   8  -2   7        0.26       -0.90      1.31 o 
   9  -2   7        0.88        3.41      2.10 o 
  10  -2   7       17.32       28.59      3.67 o 
 -11  -1   7        3.96        1.05      2.62 o 
 -10  -1   7        2.04        0.11      1.39 o 
  -9  -1   7        0.83        0.24      0.71 o 
  -8  -1   7      183.83      179.97      2.73 o 
  -7  -1   7       55.79       39.99      1.14 o 
  -6  -1   7      188.08      176.74      2.50 o 
  -5  -1   7       21.79       30.14      0.83 o 
  -4  -1   7      382.47      396.93      4.26 o 
  -3  -1   7      467.37      498.31      4.97 o 
  -2  -1   7     1068.24     1123.91     11.39 o 
  -1  -1   7      593.92      571.90      6.31 o 
   0  -1   7     2037.84     2027.88     21.26 o 
   1  -1   7        5.31        3.88      0.33 o 
   2  -1   7      464.76      468.03      6.07 o 
   3  -1   7      462.25      470.09      5.42 o 
   4  -1   7      371.05      386.45      7.01 o 
   5  -1   7       68.18       67.20      2.23 o 
   6  -1   7        0.24        1.52      0.87 o 
   7  -1   7       31.30       26.87      2.88 o 
   8  -1   7       10.12        6.29      2.36 o 
   9  -1   7        2.22        2.62      2.10 o 
  10  -1   7        2.82        3.93      2.62 o 
 -12   0   7       22.12       30.16      4.46 o 
 -11   0   7       45.09       44.06      4.98 o 
 -10   0   7        5.68        3.41      2.36 o 
  -9   0   7        0.02       -0.54      0.54 o 
  -8   0   7       44.64       47.25      1.94 o 
  -7   0   7        6.12        4.15      0.57 o 
  -6   0   7       35.94       33.79      0.99 o 
  -5   0   7      332.91      380.16      4.14 o 
  -4   0   7      394.91      383.41      4.36 o 
  -3   0   7      247.56      251.26      2.72 o 
  -2   0   7      142.87      170.83      2.62 o 
  -1   0   7        5.26        1.89      0.37 o 
   0   0   7      105.60      108.14      2.03 o 
   1   0   7      185.51      196.63      2.62 o 
   2   0   7       22.24       25.62      0.90 o 
   3   0   7        4.19        2.50      0.37 o 
   4   0   7        0.02       -0.39      0.53 o 
   5   0   7       13.76       13.49      1.17 o 
   6   0   7        1.22        0.26      1.57 o 
   7   0   7        0.53       -1.84      1.84 o 
   8   0   7       49.71       57.70      4.72 o 
   9   0   7        0.33       -0.79      2.10 o 
 -12   1   7        0.40        0.26      2.62 o 
 -11   1   7        8.60       10.31      1.00 o 
 -10   1   7        5.16        3.99      0.85 o 
  -9   1   7        1.88        0.89      0.70 o 
  -8   1   7       92.99       86.89      2.45 o 
  -7   1   7        0.09       -0.46      0.46 o 
  -6   1   7       70.59       76.09      1.29 o 
  -5   1   7      255.96      299.92      3.89 o 
  -4   1   7        3.29        6.05      0.39 o 
  -3   1   7       15.34       20.40      0.77 o 
  -2   1   7      118.48      123.62      1.85 o 
  -1   1   7        0.88        3.23      0.36 o 
   0   1   7       37.25       30.86      0.80 o 
   1   1   7        0.15        1.36      0.29 o 
   2   1   7        7.63        4.83      0.43 o 
   3   1   7        3.47        2.30      0.66 o 
   4   1   7        1.25        3.69      0.75 o 
   5   1   7       24.95       19.75      1.71 o 
   6   1   7       19.31       19.41      4.72 o 
   7   1   7        0.28       -0.26      0.82 o 
   8   1   7        1.48        2.50      1.05 o 
   9   1   7        0.07        0.35      2.23 o 
 -12   2   7        0.00       -0.75      0.75 o 
 -11   2   7       13.77        8.53      1.21 o 
 -10   2   7        2.49        2.66      0.85 o 
  -9   2   7       14.63       11.72      1.38 o 
  -8   2   7      123.75      115.83      6.03 o 
  -7   2   7      280.03      246.17      4.50 o 
  -6   2   7      728.00      732.15      9.48 o 
  -5   2   7     1227.91     1225.68     13.43 o 
  -4   2   7      913.26      897.09     10.04 o 
  -3   2   7      216.80      214.96      3.27 o 
  -2   2   7      645.23      658.24      6.83 o 
  -1   2   7       15.43       17.17      0.68 o 
   0   2   7      113.48      126.37      1.84 o 
   1   2   7        1.49        0.89      0.36 o 
   2   2   7        9.24       10.26      0.95 o 
   3   2   7       46.73       51.91      2.04 o 
   4   2   7       82.69       82.42      2.47 o 
   5   2   7       15.26       12.59      1.94 o 
   6   2   7        0.08       -0.81      0.81 o 
   7   2   7        8.70        7.85      2.04 o 
   8   2   7       32.17       34.55      2.18 o 
 -12   3   7        1.38        0.52      0.97 o 
 -11   3   7       20.12       18.87      1.44 o 
 -10   3   7      175.19      170.88      7.38 o 
  -9   3   7       45.89       41.85      2.32 o 
  -8   3   7       23.88       30.73      1.68 o 
  -7   3   7        0.83        0.95      0.91 o 
  -6   3   7       24.62       27.00      1.73 o 
  -5   3   7        0.02       -0.39      0.60 o 
  -4   3   7       23.07       17.77      0.85 o 
  -3   3   7       12.40        5.35      0.69 o 
  -2   3   7      224.11      232.48      3.06 o 
  -1   3   7        0.30       -0.06      0.40 o 
   0   3   7      336.72      341.28      4.35 o 
   1   3   7       24.79       34.60      1.23 o 
   2   3   7       32.36       29.69      1.46 o 
   3   3   7       43.54       34.46      1.67 o 
   4   3   7       26.33       22.38      1.91 o 
   5   3   7        8.68        8.93      1.25 o 
   6   3   7       28.55       29.15      1.96 o 
   7   3   7       54.32       58.93      2.71 o 
 -12   4   7       11.67       13.79      2.10 o 
 -11   4   7        0.01       -0.22      2.10 o 
 -10   4   7        4.94        5.27      1.17 o 
  -9   4   7        0.02       -0.05      0.91 o 
  -8   4   7      118.47      107.34      3.19 o 
  -7   4   7      119.96      120.85      3.37 o 
  -6   4   7      322.11      313.43      6.63 o 
  -5   4   7      162.73      148.95      3.04 o 
  -4   4   7       95.83       94.73      2.54 o 
  -3   4   7      424.49      419.47      7.42 o 
  -2   4   7      272.93      272.45      4.04 o 
  -1   4   7      239.93      227.91      3.19 o 
   0   4   7       54.32       50.18      1.47 o 
   1   4   7       13.19       11.38      0.74 o 
   2   4   7      225.84      224.15      4.45 o 
   3   4   7        6.32        3.79      0.94 o 
   4   4   7        8.94       11.98      2.13 o 
   5   4   7       63.76       68.32      6.16 o 
   6   4   7        7.14        7.40      1.72 o 
 -12   5   7       17.69       20.91      2.36 o 
 -11   5   7        2.35       -0.44      1.07 o 
 -10   5   7        0.44        0.61      1.07 o 
  -9   5   7        3.04        4.29      1.44 o 
  -8   5   7       41.13       36.04      2.31 o 
  -7   5   7       21.68       21.76      2.85 o 
  -6   5   7     1201.87     1151.44     18.08 o 
  -5   5   7     1041.73     1021.48     16.26 o 
  -4   5   7       44.60       45.87      2.00 o 
  -3   5   7      219.51      206.28      3.54 o 
  -2   5   7      171.55      172.77      3.23 o 
  -1   5   7       41.64       43.72      1.47 o 
   0   5   7       12.19        8.73      0.78 o 
   1   5   7       29.10       33.84      1.64 o 
   2   5   7       91.19       88.97      2.69 o 
   3   5   7        0.53       -0.19      1.02 o 
   4   5   7       33.05       37.00      5.64 o 
   5   5   7        0.00       -1.67      1.67 o 
 -12   6   7        0.19        0.73      1.31 o 
 -11   6   7       36.87       36.44      2.75 o 
 -10   6   7       42.72       41.61      2.65 o 
  -9   6   7        0.42        0.46      1.18 o 
  -8   6   7       15.62       19.30      1.38 o 
  -7   6   7       92.96       87.78      2.66 o 
  -6   6   7       16.09       18.31      1.42 o 
  -5   6   7      115.33      107.00      3.08 o 
  -4   6   7        9.75        9.46      1.24 o 
  -3   6   7        0.14       -0.10      0.56 o 
  -2   6   7       91.37       86.82      2.58 o 
  -1   6   7       68.82       68.07      2.16 o 
   0   6   7       75.90       87.37      2.44 o 
   1   6   7       13.71       13.29      1.33 o 
   2   6   7      196.26      228.05      4.88 o 
   3   6   7        1.44        0.25      1.61 o 
   4   6   7        3.42        6.36      1.42 o 
 -11   7   7       10.25        9.44      2.49 o 
 -10   7   7       23.47       21.71      2.20 o 
  -9   7   7       31.49       36.31      2.58 o 
  -8   7   7        3.48        4.94      1.07 o 
  -7   7   7      105.67       94.32      2.93 o 
  -6   7   7      194.55      188.82      5.34 o 
  -5   7   7       34.92       36.15      2.46 o 
  -4   7   7       40.70       38.70      2.57 o 
  -3   7   7      204.11      182.22      6.82 o 
  -2   7   7        0.67        0.44      0.97 o 
  -1   7   7       37.97       45.60      3.39 o 
   0   7   7        8.64        6.65      2.23 o 
   1   7   7       12.52       14.18      1.90 o 
   2   7   7        8.67        9.62      1.82 o 
   3   7   7       46.53       43.33      2.64 o 
 -11   8   7       13.82       14.83      2.01 o 
 -10   8   7        0.02       -0.12      1.38 o 
  -9   8   7        1.61        1.39      1.08 o 
  -8   8   7        2.93        2.51      1.04 o 
  -7   8   7        4.31        5.28      1.13 o 
  -6   8   7       27.86       31.77      3.35 o 
  -5   8   7        7.40        5.54      1.15 o 
  -4   8   7        0.45       -0.67      0.96 o 
  -3   8   7        3.97        3.72      1.19 o 
  -2   8   7       22.09       26.72      2.09 o 
  -1   8   7        7.89        9.75      1.82 o 
   0   8   7        2.38        1.06      1.43 o 
   1   8   7        1.96        0.69      2.23 o 
 -10   9   7        5.31        6.86      1.39 o 
  -9   9   7        0.72        1.87      1.17 o 
  -8   9   7       18.03       22.03      1.77 o 
  -7   9   7       68.03       66.19      2.73 o 
  -6   9   7       29.99       28.54      1.91 o 
  -5   9   7       46.23       53.18      2.81 o 
  -4   9   7       27.40       21.55      1.85 o 
  -3   9   7        0.29        0.70      1.17 o 
  -2   9   7        5.15        9.30      1.19 o 
  -1   9   7        0.01       -2.49      2.49 o 
  -8  10   7       11.91       11.73      1.65 o 
  -7  10   7       42.01       50.60      3.28 o 
  -6  10   7        0.06       -1.11      1.11 o 
  -5  10   7        6.42        9.47      1.62 o 
  -4  10   7        6.28        6.57      1.59 o 
  -3  10   7        0.13       -0.26      3.15 o 
   2 -14   8        0.88       -0.93      1.05 o 
   3 -14   8       11.84        8.79      1.25 o 
   4 -14   8       15.79       17.97      1.49 o 
   5 -14   8        0.10        0.42      1.40 o 
   6 -14   8       48.87       52.74      2.54 o 
   7 -14   8       13.95       12.80      1.65 o 
   8 -14   8        0.87        3.67      1.48 o 
  -1 -13   8        6.15        5.60      1.30 o 
   0 -13   8        6.10        5.93      1.24 o 
   1 -13   8       43.21       43.18      2.08 o 
   2 -13   8       20.68       18.41      1.54 o 
   3 -13   8        4.02        3.39      1.14 o 
   4 -13   8        1.66        1.96      0.87 o 
   5 -13   8        8.60        8.72      0.95 o 
   6 -13   8      125.98      134.17      3.52 o 
   7 -13   8        6.35        6.69      1.67 o 
   8 -13   8       32.04       37.75      2.20 o 
   9 -13   8       20.18       18.61      2.01 o 
  -2 -12   8        3.41        3.75      1.13 o 
  -1 -12   8       11.97       14.33      1.42 o 
   0 -12   8       13.76       16.46      1.48 o 
   1 -12   8       36.16       31.31      1.71 o 
   2 -12   8      131.59      124.94      3.24 o 
   3 -12   8       48.72       48.45      2.25 o 
   4 -12   8       20.72       19.39      1.15 o 
   5 -12   8       16.87       17.23      1.11 o 
   6 -12   8        8.19       10.05      1.58 o 
   7 -12   8        0.48        0.85      0.94 o 
   8 -12   8        0.75       -0.25      1.14 o 
   9 -12   8        1.06        1.33      1.29 o 
  10 -12   8        5.81        1.44      1.45 o 
  -4 -11   8        0.03        0.36      0.99 o 
  -3 -11   8      229.87      258.60      5.33 o 
  -2 -11   8      202.75      210.33      4.58 o 
  -1 -11   8       37.24       33.49      2.73 o 
   0 -11   8       12.07       14.10      1.24 o 
   1 -11   8        9.53       11.63      1.82 o 
   2 -11   8        0.31       -0.67      0.67 o 
   3 -11   8       15.08       14.70      0.95 o 
   4 -11   8        3.54        3.91      0.92 o 
   5 -11   8       78.09       76.54      1.94 o 
   6 -11   8      184.35      176.48      3.85 o 
   7 -11   8        4.20        5.29      1.08 o 
   8 -11   8        0.15        1.29      1.07 o 
   9 -11   8       23.19       30.98      2.02 o 
  10 -11   8        4.87        3.76      1.32 o 
  11 -11   8        3.32        2.12      1.33 o 
  -5 -10   8       12.95       16.50      4.06 o 
  -4 -10   8       56.60       61.51      2.34 o 
  -3 -10   8       50.20       57.54      2.23 o 
  -2 -10   8        0.54        1.08      0.77 o 
  -1 -10   8      142.91      138.70      3.02 o 
   0 -10   8      230.47      216.46      3.92 o 
   1 -10   8      237.78      223.35      4.42 o 
   2 -10   8      364.94      348.52      4.97 o 
   3 -10   8      142.41      144.88      3.15 o 
   4 -10   8        8.03        9.00      0.78 o 
   5 -10   8        3.67        3.45      0.66 o 
   6 -10   8      201.17      207.86      4.17 o 
   7 -10   8       61.50       61.35      2.12 o 
   8 -10   8        6.08        5.88      1.25 o 
   9 -10   8       57.20       59.24      2.59 o 
  10 -10   8        0.03       -0.80      1.13 o 
  11 -10   8       18.98       23.18      1.88 o 
  -6  -9   8       17.21       18.05      2.71 o 
  -5  -9   8       11.58       16.29      4.20 o 
  -4  -9   8        6.11        4.11      1.75 o 
  -3  -9   8        0.25       -0.66      0.66 o 
  -2  -9   8      309.55      330.73      5.27 o 
  -1  -9   8       30.46       32.29      1.37 o 
   0  -9   8        2.58        1.86      0.58 o 
   1  -9   8       16.12       20.51      1.27 o 
   2  -9   8       11.65       11.88      0.93 o 
   3  -9   8       47.24       43.09      1.96 o 
   4  -9   8      124.90      111.87      2.25 o 
   5  -9   8       52.92       54.42      1.52 o 
   6  -9   8      221.74      226.44      4.37 o 
   7  -9   8      114.61      105.17      3.37 o 
   8  -9   8      114.07       98.50      3.11 o 
   9  -9   8        0.38       -0.99      0.99 o 
  10  -9   8        1.33       -0.74      0.99 o 
  11  -9   8        0.01       -1.15      1.15 o 
  -7  -8   8        7.26        6.79      2.36 o 
  -6  -8   8        8.80       13.69      2.27 o 
  -5  -8   8        5.17        4.54      3.02 o 
  -4  -8   8       93.17       88.86      3.17 o 
  -3  -8   8      613.33      590.05      7.49 o 
  -2  -8   8       10.04       13.20      0.97 o 
  -1  -8   8       39.26       35.03      1.21 o 
   0  -8   8       50.41       53.67      1.43 o 
   1  -8   8       28.13       32.20      0.95 o 
   2  -8   8      322.07      327.82      4.21 o 
   3  -8   8       46.31       47.45      1.22 o 
   4  -8   8      106.28      111.51      1.99 o 
   5  -8   8      228.49      226.47      3.49 o 
   6  -8   8       61.94       57.04      1.97 o 
   7  -8   8       20.21       20.58      1.55 o 
   8  -8   8      151.64      160.69      4.18 o 
   9  -8   8        5.34        7.68      1.33 o 
  10  -8   8        2.58        0.73      1.09 o 
  11  -8   8       12.85       14.30      1.61 o 
  -8  -7   8        0.46       -1.05      2.62 o 
  -7  -7   8        0.11       -0.52      2.10 o 
  -6  -7   8       51.98       61.65      4.26 o 
  -5  -7   8       82.28       83.82      2.92 o 
  -4  -7   8      135.81      129.38      3.25 o 
  -3  -7   8       49.49       54.81      1.41 o 
  -2  -7   8      215.20      215.84      3.22 o 
  -1  -7   8       26.31       27.05      0.96 o 
   0  -7   8       25.49       23.78      1.00 o 
   1  -7   8      127.86      122.38      1.91 o 
   2  -7   8       16.56       15.72      0.69 o 
   3  -7   8       27.52       22.00      0.82 o 
   4  -7   8      231.36      230.37      3.17 o 
   5  -7   8      159.99      157.92      2.60 o 
   6  -7   8      232.55      218.04      4.10 o 
   7  -7   8      134.99      119.73      2.79 o 
   8  -7   8       60.28       58.14      1.98 o 
   9  -7   8       12.00       10.48      1.33 o 
  10  -7   8       47.77       57.86      2.24 o 
  11  -7   8        2.83        2.75      1.99 o 
  -9  -6   8       47.45       55.08      6.29 o 
  -8  -6   8        4.77        4.17      1.30 o 
  -7  -6   8        9.93        9.33      1.27 o 
  -6  -6   8       73.80       72.70      2.63 o 
  -5  -6   8       64.44       63.51      1.98 o 
  -4  -6   8      290.78      277.24      5.07 o 
  -3  -6   8        8.25        6.79      0.57 o 
  -2  -6   8       27.34       23.13      0.85 o 
  -1  -6   8        4.00        3.93      0.52 o 
   0  -6   8       59.82       46.84      1.54 o 
   1  -6   8       32.00       35.63      0.90 o 
   2  -6   8        2.12        1.56      0.33 o 
   3  -6   8        2.48        3.55      0.43 o 
   4  -6   8      151.68      150.22      2.66 o 
   5  -6   8     1036.47     1056.41     14.67 o 
   6  -6   8       47.71       45.31      1.60 o 
   7  -6   8       11.30       12.34      1.52 o 
   8  -6   8       53.63       53.00      2.04 o 
   9  -6   8      139.46      139.16      3.43 o 
  10  -6   8        1.51        1.31      1.75 o 
  11  -6   8        2.46        1.05      2.36 o 
  -9  -5   8        0.39       -0.34      1.13 o 
  -8  -5   8       15.08       12.72      2.56 o 
  -7  -5   8        6.23        6.32      1.92 o 
  -6  -5   8        3.75        4.64      0.93 o 
  -5  -5   8        0.01       -0.55      0.55 o 
  -4  -5   8        0.04        0.08      0.58 o 
  -3  -5   8        2.28        2.36      0.49 o 
  -2  -5   8        6.23        6.55      1.02 o 
  -1  -5   8      165.04      167.41      2.68 o 
   0  -5   8        6.52        8.31      0.43 o 
   1  -5   8       34.89       40.76      1.42 o 
   2  -5   8      460.79      517.04      5.96 o 
   3  -5   8       12.51        8.10      0.49 o 
   4  -5   8      107.18      115.24      1.85 o 
   5  -5   8      139.69      133.30      2.46 o 
   6  -5   8      339.62      327.04      4.96 o 
   7  -5   8      286.07      291.94      5.95 o 
   8  -5   8        2.79        5.88      1.70 o 
   9  -5   8       89.17       84.68      2.88 o 
  10  -5   8        1.31        1.38      1.75 o 
  11  -5   8        0.69        0.79      2.36 o 
 -10  -4   8        0.05        1.15      0.91 o 
  -9  -4   8       56.85       52.78      2.55 o 
  -8  -4   8       22.72       25.39      1.50 o 
  -7  -4   8        0.19        0.15      0.58 o 
  -6  -4   8       14.43       12.56      0.89 o 
  -5  -4   8      103.82      100.26      2.23 o 
  -4  -4   8      674.65      635.21      7.90 o 
  -3  -4   8      144.13      126.01      1.88 o 
  -2  -4   8      395.27      377.74      5.08 o 
  -1  -4   8      394.50      435.36      5.78 o 
   0  -4   8        4.95       12.19      0.80 o 
   1  -4   8      359.05      358.46      4.26 o 
   2  -4   8      138.06      161.69      2.26 o 
   3  -4   8        0.07        0.04      0.31 o 
   4  -4   8       12.58       14.27      0.63 o 
   5  -4   8      150.41      127.02      2.68 o 
   6  -4   8      488.25      484.14      7.41 o 
   7  -4   8       91.02       89.97      2.82 o 
   8  -4   8        3.36        1.39      0.97 o 
   9  -4   8        9.44        8.97      1.25 o 
  10  -4   8        0.80        3.67      2.10 o 
  11  -4   8       17.32       23.08      3.67 o 
 -10  -3   8       35.72       39.25      2.80 o 
  -9  -3   8       80.80       83.54      4.67 o 
  -8  -3   8      138.98      145.01      3.00 o 
  -7  -3   8       41.35       34.24      1.34 o 
  -6  -3   8       51.28       41.37      1.45 o 
  -5  -3   8      206.13      204.40      3.20 o 
  -4  -3   8      112.44      115.90      2.11 o 
  -3  -3   8      195.98      183.41      2.55 o 
  -2  -3   8      148.28      140.26      2.26 o 
  -1  -3   8      180.92      185.68      3.14 o 
   0  -3   8     2344.91     2366.91     24.70 o 
   1  -3   8       39.45       46.24      1.08 o 
   2  -3   8        0.49        1.19      0.55 o 
   3  -3   8       24.08       29.98      0.98 o 
   4  -3   8      184.19      201.58      2.69 o 
   5  -3   8        0.37        0.30      0.54 o 
   6  -3   8      168.74      168.49      4.02 o 
   7  -3   8        7.69        8.07      2.05 o 
   8  -3   8        8.80        4.99      1.30 o 
   9  -3   8       38.43       50.88      4.46 o 
  10  -3   8       51.49       57.70      5.25 o 
 -11  -2   8       25.97       26.00      1.68 o 
 -10  -2   8       39.64       41.59      1.78 o 
  -9  -2   8       83.69       81.41      2.95 o 
  -8  -2   8       12.89       10.45      0.97 o 
  -7  -2   8        0.92       -0.60      0.96 o 
  -6  -2   8      502.42      488.01      6.28 o 
  -5  -2   8      581.00      601.03      6.20 o 
  -4  -2   8      267.62      276.05      3.44 o 
  -3  -2   8       10.65        8.39      0.47 o 
  -2  -2   8       60.60       78.08      1.31 o 
  -1  -2   8      419.15      442.95      5.73 o 
   0  -2   8      129.15      114.51      1.72 o 
   1  -2   8       67.56       85.41      1.43 o 
   2  -2   8      192.00      180.17      2.47 o 
   3  -2   8      104.96      108.30      1.86 o 
   4  -2   8       50.90       50.07      1.48 o 
   5  -2   8        0.13       -0.41      1.45 o 
   6  -2   8        9.50       13.36      1.23 o 
   7  -2   8       94.08       97.91      3.00 o 
   8  -2   8        3.92        3.33      1.11 o 
   9  -2   8        1.19       -0.79      2.10 o 
  10  -2   8        1.92        1.84      2.36 o 
 -11  -1   8       31.57       34.81      1.70 o 
 -10  -1   8        1.92        1.81      0.74 o 
  -9  -1   8       15.03       10.79      1.17 o 
  -8  -1   8        1.21        1.84      0.63 o 
  -7  -1   8       96.77       89.04      2.02 o 
  -6  -1   8       12.79       13.51      0.66 o 
  -5  -1   8      919.27      899.26      9.68 o 
  -4  -1   8       12.16       10.41      0.55 o 
  -3  -1   8      498.40      496.42      5.03 o 
  -2  -1   8      409.06      430.77      4.74 o 
  -1  -1   8       48.31       27.86      0.76 o 
   0  -1   8       63.90       48.53      1.45 o 
   1  -1   8       17.94       19.82      0.72 o 
   2  -1   8      214.86      196.19      2.67 o 
   3  -1   8      174.61      178.42      2.48 o 
   4  -1   8      157.21      142.89      3.48 o 
   5  -1   8       16.74       16.47      1.91 o 
   6  -1   8       20.24       24.11      1.70 o 
   7  -1   8        2.85        1.29      1.07 o 
   8  -1   8       27.72       32.39      2.36 o 
   9  -1   8        9.91        6.29      2.62 o 
 -11   0   8        0.08        0.39      1.31 o 
 -10   0   8       61.39       58.52      2.75 o 
  -9   0   8        1.63        1.75      0.94 o 
  -8   0   8       53.59       42.63      1.76 o 
  -7   0   8       38.90       51.10      2.15 o 
  -6   0   8       72.17       75.89      1.45 o 
  -5   0   8      794.27      812.37      9.47 o 
  -4   0   8       18.40       24.33      0.65 o 
  -3   0   8      291.26      284.01      3.32 o 
  -2   0   8      501.28      558.01      7.17 o 
  -1   0   8      197.32      235.95      3.26 o 
   0   0   8      677.72      685.25      7.70 o 
   1   0   8        3.09        0.40      0.32 o 
   2   0   8      366.37      385.45      5.31 o 
   3   0   8      140.60      132.74      2.58 o 
   4   0   8       10.94       11.69      1.04 o 
   5   0   8        0.40        0.46      0.79 o 
   6   0   8       47.07       51.50      3.54 o 
   7   0   8       14.04       12.89      1.50 o 
   8   0   8       10.87        6.66      1.45 o 
   9   0   8        3.37        5.51      2.62 o 
 -12   1   8       20.61       25.74      1.70 o 
 -11   1   8        2.45        2.36      0.97 o 
 -10   1   8        0.72       -0.74      0.74 o 
  -9   1   8        0.67       -0.09      0.94 o 
  -8   1   8        1.75        1.71      0.81 o 
  -7   1   8      490.31      469.98      7.10 o 
  -6   1   8      278.41      266.06      5.14 o 
  -5   1   8      197.32      192.12      2.68 o 
  -4   1   8      296.22      277.27      3.61 o 
  -3   1   8      293.07      326.08      5.69 o 
  -2   1   8       73.97       62.91      1.35 o 
  -1   1   8      195.03      201.03      2.54 o 
   0   1   8       34.22       34.12      0.90 o 
   1   1   8      411.16      411.32      4.67 o 
   2   1   8       90.56      100.19      2.14 o 
   3   1   8       42.73       36.14      1.65 o 
   4   1   8      434.93      446.15      8.27 o 
   5   1   8       36.79       39.75      2.18 o 
   6   1   8       17.56       24.19      1.94 o 
   7   1   8        2.40        4.20      1.31 o 
   8   1   8        9.36        6.07      1.55 o 
 -12   2   8        4.34        5.37      1.44 o 
 -11   2   8        8.59        6.08      1.19 o 
 -10   2   8       43.17       43.06      2.29 o 
  -9   2   8       36.73       39.00      1.88 o 
  -8   2   8       17.78       13.57      1.25 o 
  -7   2   8      102.86       97.07      3.64 o 
  -6   2   8      251.06      230.14     10.63 o 
  -5   2   8      675.16      654.33      9.32 o 
  -4   2   8        2.12        2.51      0.49 o 
  -3   2   8       86.54      103.28      2.00 o 
  -2   2   8       71.26       52.47      1.01 o 
  -1   2   8      108.87      128.48      1.89 o 
   0   2   8       72.44       57.56      1.53 o 
   1   2   8       45.42       32.76      1.08 o 
   2   2   8       16.98       15.59      0.82 o 
   3   2   8       30.78       31.21      1.89 o 
   4   2   8       30.43       33.42      2.20 o 
   5   2   8        6.71        6.50      1.17 o 
   6   2   8        3.68        3.09      1.37 o 
   7   2   8      110.85      117.16      3.83 o 
 -12   3   8        0.00        2.23      1.19 o 
 -11   3   8        8.27        8.56      1.38 o 
 -10   3   8        1.59        0.30      0.95 o 
  -9   3   8       13.66       10.49      1.26 o 
  -8   3   8       11.00        9.46      1.85 o 
  -7   3   8      398.73      390.90      7.63 o 
  -6   3   8       97.78       99.42      2.34 o 
  -5   3   8        2.06        3.01      0.69 o 
  -4   3   8       65.67       75.60      2.05 o 
  -3   3   8        8.02        6.49      0.76 o 
  -2   3   8      238.19      225.06      3.07 o 
  -1   3   8       67.25       63.01      1.50 o 
   0   3   8       31.76       29.40      1.10 o 
   1   3   8       26.10       26.59      1.09 o 
   2   3   8      417.26      386.47      6.52 o 
   3   3   8        2.01        3.36      0.91 o 
   4   3   8        0.46        0.03      0.98 o 
   5   3   8       26.39       27.39      2.20 o 
   6   3   8       46.26       51.60      3.45 o 
   7   3   8        4.10        3.20      1.41 o 
 -12   4   8        3.79        3.41      1.57 o 
 -11   4   8        4.49        3.60      1.15 o 
 -10   4   8       21.44       21.02      1.91 o 
  -9   4   8       68.65       76.61      2.81 o 
  -8   4   8       20.07       17.12      1.48 o 
  -7   4   8       30.24       23.99      3.00 o 
  -6   4   8      348.70      336.61      5.85 o 
  -5   4   8      220.74      208.03      3.92 o 
  -4   4   8      117.24      116.74      3.08 o 
  -3   4   8      140.71      120.17      3.08 o 
  -2   4   8      199.28      189.88      3.37 o 
  -1   4   8       19.44       20.01      1.08 o 
   0   4   8       69.80       55.32      1.72 o 
   1   4   8      287.53      297.32      4.88 o 
   2   4   8      111.58      112.01      4.69 o 
   3   4   8      150.03      163.92      4.39 o 
   4   4   8       79.86       82.48      3.18 o 
   5   4   8        3.56        3.14      1.36 o 
   6   4   8        0.06        1.52      1.78 o 
 -12   5   8       26.11       21.24      2.62 o 
 -11   5   8        0.04        2.14      1.26 o 
 -10   5   8       11.51        9.76      2.36 o 
  -9   5   8        2.62        3.15      1.26 o 
  -8   5   8        9.48        9.85      2.23 o 
  -7   5   8      246.47      235.78      4.86 o 
  -6   5   8      101.87       99.42      2.89 o 
  -5   5   8      151.90      169.12      3.90 o 
  -4   5   8      134.73      130.84      3.39 o 
  -3   5   8        0.64       -0.56      0.75 o 
  -2   5   8        4.24        3.52      0.68 o 
  -1   5   8       21.80       21.20      1.30 o 
   0   5   8       15.31       15.93      1.13 o 
   1   5   8       26.79       33.21      1.92 o 
   2   5   8        9.95        9.22      1.41 o 
   3   5   8       30.88       37.88      2.28 o 
   4   5   8        0.20       -1.07      1.09 o 
   5   5   8        2.35        2.05      2.05 o 
 -11   6   8        0.78        0.86      1.26 o 
 -10   6   8       33.20       36.57      2.62 o 
  -9   6   8       12.10       12.51      1.75 o 
  -8   6   8        8.48        9.72      1.23 o 
  -7   6   8        9.38       10.85      1.27 o 
  -6   6   8        4.81        4.72      1.08 o 
  -5   6   8       47.64       49.51      2.03 o 
  -4   6   8        5.68        5.90      1.27 o 
  -3   6   8      121.94      117.89      4.12 o 
  -2   6   8        5.36        5.29      1.56 o 
  -1   6   8      117.41      116.28      2.98 o 
   0   6   8       51.66       60.04      2.04 o 
   1   6   8        9.47        4.88      1.62 o 
   2   6   8       69.49       87.14      6.29 o 
   3   6   8        1.57        0.69      1.24 o 
 -11   7   8        5.33        4.33      1.57 o 
 -10   7   8       32.86       38.31      2.68 o 
  -9   7   8        0.44        0.79      0.95 o 
  -8   7   8        4.43        5.58      1.56 o 
  -7   7   8       66.71       60.87      2.47 o 
  -6   7   8      126.33      130.37      3.59 o 
  -5   7   8       19.48       19.08      1.52 o 
  -4   7   8        0.01       -0.13      1.02 o 
  -3   7   8       48.88       43.30      2.46 o 
  -2   7   8       14.12       16.50      1.54 o 
  -1   7   8        1.34        0.70      1.75 o 
   0   7   8        2.36       -0.23      1.44 o 
   1   7   8       21.81       22.96      3.67 o 
   2   7   8       10.11       13.49      2.09 o 
 -10   8   8        1.05        0.35      1.38 o 
  -9   8   8       11.28       14.03      1.82 o 
  -8   8   8        7.37        7.54      1.27 o 
  -7   8   8        2.74        2.69      1.11 o 
  -6   8   8       20.47       22.03      2.47 o 
  -5   8   8        9.99       11.09      1.36 o 
  -4   8   8        8.54        6.80      1.38 o 
  -3   8   8        0.33       -0.16      1.18 o 
  -2   8   8        1.70        2.97      1.26 o 
  -1   8   8       35.49       42.94      2.73 o 
   0   8   8        0.24        3.41      1.45 o 
  -8   9   8        1.09        2.38      1.17 o 
  -7   9   8       41.35       42.22      2.31 o 
  -6   9   8       25.20       28.47      2.26 o 
  -5   9   8        1.38        4.37      1.44 o 
  -4   9   8       17.75       20.26      4.46 o 
  -3   9   8        1.41        3.02      1.57 o 
  -2   9   8       16.16       15.21      4.20 o 
   2 -14   9       94.99      108.17      3.30 o 
   3 -14   9       16.85       14.28      1.50 o 
   4 -14   9        0.30       -0.57      0.92 o 
   5 -14   9       20.32       23.12      1.91 o 
   6 -14   9       40.61       40.30      2.51 o 
   7 -14   9        8.36        8.41      1.41 o 
   0 -13   9       42.91       42.75      2.09 o 
   1 -13   9        2.50        4.43      1.10 o 
   2 -13   9        0.35        0.06      0.93 o 
   3 -13   9       29.07       27.45      1.74 o 
   4 -13   9        6.80        7.20      1.25 o 
   5 -13   9       37.40       40.88      1.80 o 
   6 -13   9       66.00       65.88      2.46 o 
   7 -13   9        1.89        1.32      1.10 o 
   8 -13   9        2.57        1.69      2.01 o 
   9 -13   9        5.27        5.23      1.67 o 
  -2 -12   9       48.43       50.67      2.95 o 
  -1 -12   9        3.65        1.24      0.96 o 
   0 -12   9       20.20       16.47      1.43 o 
   1 -12   9       15.50       17.04      1.43 o 
   2 -12   9       20.10       20.15      1.46 o 
   3 -12   9        0.16       -0.44      0.82 o 
   4 -12   9       30.92       30.81      1.49 o 
   5 -12   9       37.21       37.50      1.65 o 
   6 -12   9       12.49       10.87      1.70 o 
   7 -12   9        0.26        0.75      0.97 o 
   8 -12   9       41.29       38.32      1.98 o 
   9 -12   9        9.27       14.35      1.51 o 
  10 -12   9        6.28        7.98      1.35 o 
  -4 -11   9       18.54       19.24      1.67 o 
  -3 -11   9      143.40      160.64      4.37 o 
  -2 -11   9        0.15        0.43      1.26 o 
  -1 -11   9       15.69       20.45      1.42 o 
   0 -11   9        4.72        2.88      0.93 o 
   1 -11   9       23.73       22.79      2.51 o 
   2 -11   9        1.27        2.18      1.02 o 
   3 -11   9        0.16       -0.64      0.64 o 
   4 -11   9       36.21       39.91      1.46 o 
   5 -11   9       75.10       77.86      2.42 o 
   6 -11   9       39.72       41.57      1.87 o 
   7 -11   9       12.90       15.15      1.72 o 
   8 -11   9       59.25       61.78      2.27 o 
   9 -11   9       20.10       22.04      1.97 o 
  10 -11   9        1.08        0.71      1.06 o 
  -5 -10   9        0.97        0.75      1.53 o 
  -4 -10   9       45.35       54.70      3.18 o 
  -3 -10   9        9.14        9.51      1.19 o 
  -2 -10   9       36.62       40.72      1.80 o 
  -1 -10   9        3.46        2.46      0.91 o 
   0 -10   9        3.10        4.42      0.95 o 
   1 -10   9        3.47        4.30      1.04 o 
   2 -10   9      121.68      122.62      2.62 o 
   3 -10   9        1.42       -0.53      0.53 o 
   4 -10   9        3.11        3.64      0.65 o 
   5 -10   9        9.30       10.22      0.84 o 
   6 -10   9       35.27       33.18      2.27 o 
   7 -10   9        0.31       -0.67      0.85 o 
   8 -10   9        0.38        0.98      0.92 o 
   9 -10   9        3.01        2.51      1.13 o 
  10 -10   9       14.52       14.79      1.74 o 
  11 -10   9        7.39        7.88      1.54 o 
  -6  -9   9       10.84        8.30      2.20 o 
  -5  -9   9        4.37        3.00      1.61 o 
  -4  -9   9       52.49       51.82      2.85 o 
  -3  -9   9      404.14      401.02      6.13 o 
  -2  -9   9      276.59      272.37      4.50 o 
  -1  -9   9        6.23        6.20      0.77 o 
   0  -9   9      204.04      205.02      3.64 o 
   1  -9   9      145.78      148.48      3.16 o 
   2  -9   9        6.76        6.18      0.59 o 
   3  -9   9        5.80        6.19      0.61 o 
   4  -9   9        0.18       -0.51      0.51 o 
   5  -9   9      531.12      520.60      6.91 o 
   6  -9   9        8.25        7.95      1.11 o 
   7  -9   9       27.09       29.81      1.59 o 
   8  -9   9       11.24       13.17      1.26 o 
   9  -9   9       10.15       14.44      1.31 o 
  10  -9   9        1.44        2.90      1.21 o 
  11  -9   9        2.44        2.36      1.54 o 
  -7  -8   9        3.38        2.47      1.97 o 
  -6  -8   9       12.57       13.67      1.58 o 
  -5  -8   9      101.95       97.86      3.35 o 
  -4  -8   9       69.38       65.78      2.44 o 
  -3  -8   9      157.03      169.27      2.94 o 
  -2  -8   9       58.38       50.89      1.44 o 
  -1  -8   9       26.05       26.62      1.18 o 
   0  -8   9        0.95        1.79      0.60 o 
   1  -8   9        7.87        7.20      0.59 o 
   2  -8   9        4.41        3.96      0.51 o 
   3  -8   9        0.86        0.31      0.46 o 
   4  -8   9       15.42       12.99      0.80 o 
   5  -8   9      286.89      285.06      4.24 o 
   6  -8   9      112.48      117.52      2.81 o 
   7  -8   9        6.40        5.68      0.93 o 
   8  -8   9        5.14        5.85      0.99 o 
   9  -8   9       69.41       65.28      2.59 o 
  10  -8   9       15.12       20.00      1.85 o 
  11  -8   9        5.99        8.41      1.78 o 
  -8  -7   9        9.98       12.01      1.61 o 
  -7  -7   9        3.15        1.83      1.04 o 
  -6  -7   9        0.70        2.69      1.25 o 
  -5  -7   9       38.07       34.62      2.04 o 
  -4  -7   9      120.34      120.11      2.85 o 
  -3  -7   9      256.47      253.84      3.77 o 
  -2  -7   9      497.59      483.17      6.16 o 
  -1  -7   9       20.88       20.61      1.01 o 
   0  -7   9       37.95       40.41      1.40 o 
   1  -7   9       71.82       69.84      1.38 o 
   2  -7   9      123.53      129.45      2.04 o 
   3  -7   9      132.32      127.21      2.75 o 
   4  -7   9      232.70      255.83      3.51 o 
   5  -7   9       16.45       20.89      1.77 o 
   6  -7   9       29.82       24.67      1.31 o 
   7  -7   9        4.82       -0.06      0.72 o 
   8  -7   9       57.93       49.89      2.29 o 
   9  -7   9        1.28        2.23      1.00 o 
  10  -7   9        9.94        9.57      1.54 o 
  11  -7   9        0.17       -1.70      1.70 o 
  -8  -6   9        1.15        2.56      1.96 o 
  -7  -6   9        3.89        9.74      1.29 o 
  -6  -6   9       58.48       72.21      3.94 o 
  -5  -6   9       23.69       24.59      1.33 o 
  -4  -6   9      836.15      828.97     11.31 o 
  -3  -6   9      136.03      130.63      2.27 o 
  -2  -6   9        0.30        0.80      0.58 o 
  -1  -6   9        0.08       -0.39      0.39 o 
   0  -6   9      392.16      399.86      6.13 o 
   1  -6   9      182.76      192.02      2.62 o 
   2  -6   9       53.17       51.97      1.19 o 
   3  -6   9      213.53      218.02      3.00 o 
   4  -6   9        0.40        0.10      0.39 o 
   5  -6   9      214.34      205.86      3.87 o 
   6  -6   9        3.68        3.17      0.68 o 
   7  -6   9      129.69      137.11      2.77 o 
   8  -6   9       56.94       63.77      2.51 o 
   9  -6   9        1.72        0.51      1.97 o 
  10  -6   9        0.38        0.88      1.34 o 
  11  -6   9        2.49        2.54      1.99 o 
  -9  -5   9       20.87       23.85      1.71 o 
  -8  -5   9        4.49        4.42      1.12 o 
  -7  -5   9        3.10        3.46      0.90 o 
  -6  -5   9      247.95      273.88      7.54 o 
  -5  -5   9      436.13      412.11      6.31 o 
  -4  -5   9        0.30        0.28      0.55 o 
  -3  -5   9       37.88       31.69      1.21 o 
  -2  -5   9       16.90       16.31      0.89 o 
  -1  -5   9       20.28       14.23      0.83 o 
   0  -5   9     1157.55     1152.70     12.40 o 
   1  -5   9       46.82       41.85      0.98 o 
   2  -5   9       52.33       49.10      1.08 o 
   3  -5   9       78.88       87.76      1.59 o 
   4  -5   9      271.38      251.49      3.36 o 
   5  -5   9      380.78      369.05      5.93 o 
   6  -5   9      375.36      357.88      5.94 o 
   7  -5   9       44.20       43.05      4.07 o 
   8  -5   9       20.60       21.60      1.57 o 
   9  -5   9       21.49       21.16      1.77 o 
  10  -5   9        1.99        4.98      1.36 o 
  11  -5   9        2.23        0.79      2.36 o 
 -10  -4   9        1.42        2.39      0.93 o 
  -9  -4   9       77.32       93.81      3.05 o 
  -8  -4   9       82.11       86.89      2.86 o 
  -7  -4   9        7.23       10.32      0.95 o 
  -6  -4   9       10.20       18.02      1.37 o 
  -5  -4   9       30.62       25.51      1.21 o 
  -4  -4   9       50.24       50.28      1.47 o 
  -3  -4   9      166.99      167.18      2.55 o 
  -2  -4   9       28.44       29.23      1.24 o 
  -1  -4   9      772.94      688.23      8.73 o 
   0  -4   9      492.91      513.24      5.84 o 
   1  -4   9       41.40       48.77      1.04 o 
   2  -4   9      163.47      173.53      2.45 o 
   3  -4   9      411.57      392.04      4.79 o 
   4  -4   9       96.67      103.57      1.87 o 
   5  -4   9      315.48      337.65      5.53 o 
   6  -4   9       14.26       10.25      1.37 o 
   7  -4   9       51.03       45.05      2.67 o 
   8  -4   9       27.14       31.31      1.90 o 
   9  -4   9        0.01       -0.79      1.30 o 
  10  -4   9        3.31        2.88      2.62 o 
 -10  -3   9       58.20       50.95      2.15 o 
  -9  -3   9       34.46       30.27      2.87 o 
  -8  -3   9       32.98       22.68      1.34 o 
  -7  -3   9      219.63      227.43      4.01 o 
  -6  -3   9      130.10      124.81      2.44 o 
  -5  -3   9      223.04      210.27      3.35 o 
  -4  -3   9      438.49      402.91      5.33 o 
  -3  -3   9       48.57       49.57      1.11 o 
  -2  -3   9       27.12       36.85      1.09 o 
  -1  -3   9       85.50       81.75      1.54 o 
   0  -3   9       19.72       24.41      0.75 o 
   1  -3   9      644.83      632.69      7.18 o 
   2  -3   9       18.69       17.87      0.97 o 
   3  -3   9      398.92      398.26      4.85 o 
   4  -3   9      132.20      130.66      2.20 o 
   5  -3   9     1322.27     1302.21     20.77 o 
   6  -3   9      133.51      124.35      3.45 o 
   7  -3   9       22.38       28.52      1.74 o 
   8  -3   9        7.61        6.72      1.75 o 
   9  -3   9       47.39       56.64      2.81 o 
  10  -3   9       18.53       24.65      3.67 o 
 -11  -2   9        3.23        5.66      2.10 o 
 -10  -2   9        5.47        5.03      0.99 o 
  -9  -2   9        1.29        1.50      0.85 o 
  -8  -2   9       35.68       32.16      2.32 o 
  -7  -2   9      286.63      308.92      5.47 o 
  -6  -2   9      448.95      481.91      6.31 o 
  -5  -2   9      113.80      122.65      2.37 o 
  -4  -2   9       96.38       91.99      1.63 o 
  -3  -2   9        1.48        4.79      0.41 o 
  -2  -2   9       61.83       55.46      1.25 o 
  -1  -2   9       21.91       22.39      0.65 o 
   0  -2   9      385.75      380.79      4.58 o 
   1  -2   9        9.97        9.51      0.55 o 
   2  -2   9       82.27       80.48      1.49 o 
   3  -2   9      831.29      784.66      8.83 o 
   4  -2   9        0.69       -0.31      0.70 o 
   5  -2   9     1022.89      920.65     15.26 o 
   6  -2   9      426.99      411.59      7.93 o 
   7  -2   9        1.30        1.24      1.22 o 
   8  -2   9       40.34       43.40      3.15 o 
   9  -2   9        5.00        5.05      1.45 o 
 -11  -1   9        6.13        7.74      1.21 o 
 -10  -1   9       51.91       58.63      2.56 o 
  -9  -1   9        3.55        5.17      1.18 o 
  -8  -1   9        0.77        1.48      0.82 o 
  -7  -1   9       50.48       57.02      2.54 o 
  -6  -1   9       67.05       79.81      1.98 o 
  -5  -1   9       32.54       30.65      1.48 o 
  -4  -1   9       58.65       55.90      1.08 o 
  -3  -1   9      220.38      212.71      2.88 o 
  -2  -1   9       85.64       72.93      1.54 o 
  -1  -1   9        8.22       12.66      0.57 o 
   0  -1   9      924.12      917.72     10.12 o 
   1  -1   9      186.87      177.07      2.53 o 
   2  -1   9        5.13        6.85      0.55 o 
   3  -1   9       26.19       23.70      1.06 o 
   4  -1   9        1.21       -0.62      1.57 o 
   5  -1   9      138.64      124.95      3.45 o 
   6  -1   9       42.53       38.71      2.18 o 
   7  -1   9        0.36       -0.31      1.01 o 
   8  -1   9       11.79       12.35      1.70 o 
   9  -1   9       23.85       20.56      2.13 o 
 -11   0   9       40.17       45.01      2.35 o 
 -10   0   9        1.24        1.17      1.05 o 
  -9   0   9       37.23       34.96      2.06 o 
  -8   0   9        6.30        4.31      1.15 o 
  -7   0   9       53.95       60.12      1.92 o 
  -6   0   9      366.63      367.49      5.99 o 
  -5   0   9      136.60      125.66      2.99 o 
  -4   0   9       34.44       44.22      1.09 o 
  -3   0   9       27.88       22.14      0.90 o 
  -2   0   9       84.51       86.62      1.76 o 
  -1   0   9      251.99      269.80      3.80 o 
   0   0   9       13.58       10.80      0.60 o 
   1   0   9       71.08       78.19      1.92 o 
   2   0   9      243.44      217.95      3.03 o 
   3   0   9      177.40      172.56      3.62 o 
   4   0   9        2.68        3.11      0.89 o 
   5   0   9        0.09       -0.75      0.75 o 
   6   0   9        2.76        3.02      1.07 o 
   7   0   9       10.18        8.96      3.02 o 
   8   0   9        0.00        0.14      1.19 o 
 -11   1   9       15.24       20.55      2.36 o 
 -10   1   9        1.05        4.38      1.17 o 
  -9   1   9        2.91        5.41      3.02 o 
  -8   1   9      103.26      109.33      3.83 o 
  -7   1   9        2.93        2.15      0.85 o 
  -6   1   9       69.16       51.60      2.05 o 
  -5   1   9       64.09       65.47      1.53 o 
  -4   1   9      106.11      111.34      1.91 o 
  -3   1   9       61.15       57.10      1.31 o 
  -2   1   9      104.22      111.70      1.86 o 
  -1   1   9       25.66       23.07      0.77 o 
   0   1   9        1.27        1.55      0.43 o 
   1   1   9       32.68       25.50      0.86 o 
   2   1   9        1.66        2.59      0.54 o 
   3   1   9       61.65       64.34      2.42 o 
   4   1   9       18.71       19.29      1.49 o 
   5   1   9       56.21       56.23      2.71 o 
   6   1   9        0.23       -0.50      1.70 o 
   7   1   9        1.41       -0.69      1.11 o 
   8   1   9        5.89        3.28      1.55 o 
 -12   2   9       12.70       12.59      3.93 o 
 -11   2   9        6.08        4.24      1.31 o 
 -10   2   9        3.88        5.89      2.36 o 
  -9   2   9       65.31       55.05      7.08 o 
  -8   2   9        2.39        3.16      0.91 o 
  -7   2   9       18.86       15.76      1.85 o 
  -6   2   9      145.23      117.08      4.10 o 
  -5   2   9      341.90      341.97      6.28 o 
  -4   2   9      142.02      142.25      2.87 o 
  -3   2   9      103.95      112.92      2.21 o 
  -2   2   9       43.01       38.54      1.29 o 
  -1   2   9      736.16      720.64      7.68 o 
   0   2   9      147.75      144.08      2.18 o 
   1   2   9      229.31      212.73      3.71 o 
   2   2   9       23.82       23.91      1.13 o 
   3   2   9       89.69       89.29      3.80 o 
   4   2   9        0.89       -0.94      0.94 o 
   5   2   9       22.15       24.29      2.23 o 
   6   2   9       18.64       19.77      2.10 o 
   7   2   9        0.76        0.49      1.35 o 
 -12   3   9        0.69        0.79      2.62 o 
 -11   3   9        1.73        2.71      1.17 o 
 -10   3   9        0.01       -0.61      1.11 o 
  -9   3   9       34.49       36.18      2.85 o 
  -8   3   9        0.78        2.98      1.01 o 
  -7   3   9      675.42      682.19     12.20 o 
  -6   3   9        8.66        8.50      0.98 o 
  -5   3   9      193.84      185.89      3.59 o 
  -4   3   9       57.57       50.38      1.78 o 
  -3   3   9        6.67        8.11      1.02 o 
  -2   3   9       96.72       98.32      1.96 o 
  -1   3   9       25.54       27.15      1.24 o 
   0   3   9       81.04       76.52      2.17 o 
   1   3   9      157.49      161.45      3.62 o 
   2   3   9       37.80       31.56      2.43 o 
   3   3   9      104.22      106.33      3.94 o 
   4   3   9       51.47       51.66      4.33 o 
   5   3   9       16.14       20.59      1.79 o 
   6   3   9       28.43       29.17      2.25 o 
 -11   4   9        6.93        8.52      1.79 o 
 -10   4   9        0.10       -1.03      1.15 o 
  -9   4   9       34.47       38.76      2.11 o 
  -8   4   9       49.08       47.97      5.00 o 
  -7   4   9       25.48       22.89      1.33 o 
  -6   4   9      455.07      435.07      6.99 o 
  -5   4   9       73.81       73.75      2.31 o 
  -4   4   9        0.09       -0.79      0.79 o 
  -3   4   9       15.85       16.62      1.29 o 
  -2   4   9       20.84       16.49      1.67 o 
  -1   4   9        0.62       -0.30      0.61 o 
   0   4   9        2.94        1.27      0.79 o 
   1   4   9      119.58      130.36      3.34 o 
   2   4   9       16.79       15.10      1.55 o 
   3   4   9       28.92       31.52      2.46 o 
   4   4   9        4.61        7.63      1.46 o 
   5   4   9        2.30        3.17      1.41 o 
 -11   5   9        1.13        0.26      1.57 o 
 -10   5   9        5.00        5.65      1.57 o 
  -9   5   9       15.70       19.94      2.01 o 
  -8   5   9       78.57       86.90      3.70 o 
  -7   5   9       75.99       83.36      2.66 o 
  -6   5   9      190.71      186.82      4.28 o 
  -5   5   9       36.94       34.60      1.85 o 
  -4   5   9      233.21      224.92      6.24 o 
  -3   5   9        0.06        0.97      0.82 o 
  -2   5   9       74.70       72.00      2.21 o 
  -1   5   9        4.88        4.26      0.89 o 
   0   5   9       18.43       16.73      1.19 o 
   1   5   9        9.33       11.79      1.82 o 
   2   5   9       33.78       36.30      3.41 o 
   3   5   9       38.76       44.71      4.98 o 
   4   5   9        5.68        4.60      1.44 o 
 -11   6   9        3.19        3.16      1.45 o 
 -10   6   9       70.09       79.34      3.70 o 
  -9   6   9       46.01       56.33      3.14 o 
  -8   6   9        9.20        8.43      1.86 o 
  -7   6   9        0.50        1.94      1.03 o 
  -6   6   9        1.76        2.61      0.98 o 
  -5   6   9        0.30        1.34      0.95 o 
  -4   6   9       28.78       33.08      1.90 o 
  -3   6   9       98.97       94.00      3.53 o 
  -2   6   9       63.89       59.03      2.06 o 
  -1   6   9       42.21       41.01      1.79 o 
   0   6   9      103.70      112.17      5.38 o 
   1   6   9       12.09       16.55      2.49 o 
   2   6   9        4.92        7.50      4.06 o 
 -10   7   9        3.23        6.09      1.67 o 
  -9   7   9        4.07        5.43      1.22 o 
  -8   7   9       15.79       14.51      1.46 o 
  -7   7   9       62.34       68.12      2.66 o 
  -6   7   9       38.13       31.31      1.85 o 
  -5   7   9        0.02        1.74      1.52 o 
  -4   7   9        0.00       -0.14      1.05 o 
  -3   7   9        0.04        1.12      1.05 o 
  -2   7   9        0.29       -0.14      0.99 o 
  -1   7   9       10.59       12.27      1.84 o 
   0   7   9        1.83        1.66      1.43 o 
   1   7   9        7.62        7.24      1.85 o 
  -9   8   9        0.04        0.42      1.11 o 
  -8   8   9        0.00       -0.39      1.04 o 
  -7   8   9        1.33        1.02      1.29 o 
  -6   8   9       16.35       17.38      1.72 o 
  -5   8   9        2.13        2.26      1.31 o 
  -4   8   9       44.49       44.51      2.66 o 
  -3   8   9       19.92       21.51      2.06 o 
  -2   8   9        0.92        1.43      1.19 o 
  -1   8   9       21.98       27.22      2.37 o 
   2 -14  10        2.45        4.39      1.23 o 
   3 -14  10        1.31        0.88      1.00 o 
   4 -14  10       11.42        8.21      1.44 o 
   5 -14  10       28.97       33.36      3.28 o 
   6 -14  10        6.21        7.30      2.15 o 
   7 -14  10       13.52       11.97      1.79 o 
   0 -13  10        0.38        0.45      0.97 o 
   1 -13  10        1.54       -0.75      0.96 o 
   2 -13  10        9.03       11.78      1.31 o 
   3 -13  10        0.00       -0.87      0.87 o 
   4 -13  10        4.50        4.58      1.25 o 
   5 -13  10        1.32        1.43      0.90 o 
   6 -13  10        0.46       -0.26      1.22 o 
   7 -13  10        1.49        0.65      1.06 o 
   8 -13  10        7.99        7.61      1.34 o 
   9 -13  10       11.53       13.03      2.27 o 
  -2 -12  10       21.35       27.69      1.85 o 
  -1 -12  10        2.06        1.02      1.00 o 
   0 -12  10        1.48        0.90      0.96 o 
   1 -12  10       41.85       40.85      2.97 o 
   2 -12  10       60.50       59.56      2.47 o 
   3 -12  10        0.76        0.54      1.00 o 
   4 -12  10       38.26       40.37      1.72 o 
   5 -12  10       56.38       55.32      1.98 o 
   6 -12  10       27.99       29.37      1.69 o 
   7 -12  10        3.84        2.30      1.04 o 
   8 -12  10       14.01       15.89      2.69 o 
   9 -12  10       10.78        8.41      2.23 o 
  -4 -11  10       28.54       31.81      1.91 o 
  -3 -11  10      110.05      121.89      3.70 o 
  -2 -11  10       11.84        7.63      1.18 o 
  -1 -11  10       33.04       42.29      1.95 o 
   0 -11  10       21.31       23.48      1.56 o 
   1 -11  10       18.84       17.26      1.38 o 
   2 -11  10      207.46      196.41      4.69 o 
   3 -11  10       54.57       54.15      1.78 o 
   4 -11  10        0.20       -0.29      0.72 o 
   5 -11  10      222.28      216.73      3.68 o 
   6 -11  10       60.40       57.87      2.16 o 
   7 -11  10       19.09       25.49      1.56 o 
   8 -11  10        0.16        0.46      0.92 o 
   9 -11  10       11.02       13.92      1.48 o 
  10 -11  10       31.61       40.87      2.09 o 
  -5 -10  10        1.95        1.96      1.71 o 
  -4 -10  10       27.24       22.66      2.01 o 
  -3 -10  10        4.67        4.82      1.00 o 
  -2 -10  10        0.06        0.14      0.71 o 
  -1 -10  10        3.26        2.19      0.75 o 
   0 -10  10      222.49      215.41      3.91 o 
   1 -10  10      482.75      471.27      7.65 o 
   2 -10  10       59.18       52.61      1.91 o 
   3 -10  10       27.84       25.59      1.31 o 
   4 -10  10       23.44       21.10      1.07 o 
   5 -10  10        2.21        3.49      0.87 o 
   6 -10  10        2.27        1.72      0.94 o 
   7 -10  10        9.88        7.09      1.06 o 
   8 -10  10       11.29       15.21      1.41 o 
   9 -10  10        0.95        0.71      1.00 o 
  10 -10  10        2.82        1.73      1.32 o 
  -6  -9  10        2.09        3.79      2.38 o 
  -5  -9  10        1.90        1.64      1.78 o 
  -4  -9  10      246.37      269.92      5.77 o 
  -3  -9  10      172.68      172.71      3.51 o 
  -2  -9  10       42.42       50.79      2.35 o 
  -1  -9  10        3.20        2.13      0.74 o 
   0  -9  10       13.86       12.99      1.11 o 
   1  -9  10        9.45       10.71      1.00 o 
   2  -9  10       48.83       47.20      2.26 o 
   3  -9  10        1.29        1.93      0.63 o 
   4  -9  10       15.71       15.68      1.17 o 
   5  -9  10       83.16       82.84      1.93 o 
   6  -9  10      123.28      105.75      2.77 o 
   7  -9  10        2.47        5.18      0.98 o 
   8  -9  10        9.08        9.86      1.13 o 
   9  -9  10        2.42        2.26      2.70 o 
  10  -9  10        3.05        5.25      1.41 o 
  11  -9  10        0.59        1.78      1.18 o 
  -7  -8  10       33.39       40.17      2.79 o 
  -6  -8  10       18.10       20.85      1.68 o 
  -5  -8  10       19.68       23.98      3.14 o 
  -4  -8  10       13.21       13.24      2.46 o 
  -3  -8  10       22.64       19.45      1.03 o 
  -2  -8  10      359.32      368.02      5.51 o 
  -1  -8  10      304.03      291.53      4.59 o 
   0  -8  10       11.04       11.58      0.92 o 
   1  -8  10        4.35        3.28      0.61 o 
   2  -8  10        7.75        7.78      0.68 o 
   3  -8  10       49.93       54.31      1.36 o 
   4  -8  10        0.55        0.75      0.84 o 
   5  -8  10      271.91      277.12      4.15 o 
   6  -8  10       93.39       83.83      2.35 o 
   7  -8  10        1.61        2.10      0.81 o 
   8  -8  10        2.91        0.98      0.99 o 
   9  -8  10       12.36       15.14      1.41 o 
  10  -8  10       31.64       41.76      2.42 o 
  11  -8  10        3.37        5.29      1.66 o 
  -8  -7  10        8.96       12.87      1.63 o 
  -7  -7  10        2.11        2.60      1.20 o 
  -6  -7  10        7.99        4.48      1.06 o 
  -5  -7  10       10.48        9.87      1.25 o 
  -4  -7  10      149.54      133.84      3.03 o 
  -3  -7  10       33.00       31.89      1.23 o 
  -2  -7  10      368.50      352.82      5.24 o 
  -1  -7  10      466.30      453.12      6.96 o 
   0  -7  10       60.17       62.53      2.50 o 
   1  -7  10       35.87       30.96      1.18 o 
   2  -7  10      340.68      343.59      4.36 o 
   3  -7  10      500.87      471.25      5.73 o 
   4  -7  10       44.46       45.89      1.37 o 
   5  -7  10       16.62       18.68      1.23 o 
   6  -7  10        0.82        0.00      0.64 o 
   7  -7  10       97.72       87.26      2.87 o 
   8  -7  10       16.12       15.42      1.66 o 
   9  -7  10        0.50       -0.54      0.99 o 
  10  -7  10        7.94        8.57      1.57 o 
  11  -7  10        0.35        0.06      1.18 o 
  -8  -6  10        2.93        3.46      1.12 o 
  -7  -6  10        9.41       12.01      1.46 o 
  -6  -6  10       41.06       39.55      1.88 o 
  -5  -6  10      199.01      193.19      3.97 o 
  -4  -6  10      578.07      547.99      8.05 o 
  -3  -6  10       30.72       27.29      1.09 o 
  -2  -6  10      551.23      525.72      7.14 o 
  -1  -6  10        0.96        1.36      0.69 o 
   0  -6  10      212.64      218.12      5.11 o 
   1  -6  10      247.26      239.30      3.52 o 
   2  -6  10        5.80        4.52      0.52 o 
   3  -6  10       27.12       32.68      2.34 o 
   4  -6  10      142.25      139.08      2.72 o 
   5  -6  10      209.28      227.41      4.19 o 
   6  -6  10        4.29        5.31      0.84 o 
   7  -6  10       51.34       54.91      2.36 o 
   8  -6  10       42.00       40.17      2.14 o 
   9  -6  10       22.50       24.20      1.90 o 
  10  -6  10        0.47        0.16      1.10 o 
  -9  -5  10       35.76       41.62      2.27 o 
  -8  -5  10       23.43       28.34      1.85 o 
  -7  -5  10        2.69        1.52      0.89 o 
  -6  -5  10       33.06       28.87      1.43 o 
  -5  -5  10        0.32       -0.67      0.67 o 
  -4  -5  10       70.30       64.59      1.92 o 
  -3  -5  10      411.32      417.54      5.84 o 
  -2  -5  10       50.98       52.35      1.89 o 
  -1  -5  10      747.35      728.22      9.38 o 
   0  -5  10        4.54        5.69      0.72 o 
   1  -5  10        4.01        5.03      0.50 o 
   2  -5  10      144.69      155.77      2.33 o 
   3  -5  10        1.32       -0.36      0.36 o 
   4  -5  10       56.43       55.21      2.64 o 
   5  -5  10       92.01       79.53      2.18 o 
   6  -5  10        1.55        1.70      0.93 o 
   7  -5  10       30.82       28.34      1.75 o 
   8  -5  10       42.48       41.78      3.88 o 
   9  -5  10        5.47        5.79      1.91 o 
  10  -5  10       17.72       18.13      1.81 o 
 -10  -4  10       40.52       49.83      5.51 o 
  -9  -4  10        0.59       -0.27      1.73 o 
  -8  -4  10        2.10        2.52      1.21 o 
  -7  -4  10       44.53       50.92      2.31 o 
  -6  -4  10      224.33      214.98      3.97 o 
  -5  -4  10        9.32       10.27      0.96 o 
  -4  -4  10      653.17      594.65      8.32 o 
  -3  -4  10       79.93       73.11      1.90 o 
  -2  -4  10        0.00        0.44      0.51 o 
  -1  -4  10      133.75      137.85      2.73 o 
   0  -4  10        5.54        4.58      0.53 o 
   1  -4  10       74.66       76.08      1.94 o 
   2  -4  10       56.23       47.62      1.64 o 
   3  -4  10      132.39      136.90      2.36 o 
   4  -4  10      517.24      502.01      6.53 o 
   5  -4  10      121.24      127.92      3.45 o 
   6  -4  10        0.71        0.07      0.93 o 
   7  -4  10        9.95        7.43      1.22 o 
   8  -4  10        5.45        6.24      1.18 o 
   9  -4  10       10.41        9.31      1.64 o 
  10  -4  10       16.14       17.97      2.08 o 
 -10  -3  10        1.15        0.18      1.84 o 
  -9  -3  10        2.10        2.32      0.97 o 
  -8  -3  10       10.84       12.14      1.07 o 
  -7  -3  10      342.52      329.99      5.75 o 
  -6  -3  10      679.23      629.29      8.85 o 
  -5  -3  10       49.08       40.70      1.89 o 
  -4  -3  10       48.85       53.33      1.62 o 
  -3  -3  10        0.09        0.35      0.38 o 
  -2  -3  10       10.50       18.68      0.81 o 
  -1  -3  10       34.22       26.08      1.22 o 
   0  -3  10       14.70       14.21      0.63 o 
   1  -3  10      108.21      105.30      1.80 o 
   2  -3  10      244.44      206.84      5.46 o 
   3  -3  10        6.18        8.11      0.76 o 
   4  -3  10      267.76      285.20     10.29 o 
   5  -3  10      192.39      199.79      4.63 o 
   6  -3  10       79.08       75.22      2.75 o 
   7  -3  10        1.02        0.30      0.93 o 
   8  -3  10       84.77       91.35      3.22 o 
   9  -3  10        3.17        3.88      1.57 o 
 -10  -2  10       28.47       37.76      2.49 o 
  -9  -2  10        2.03        0.44      0.94 o 
  -8  -2  10        8.74        7.26      0.99 o 
  -7  -2  10       13.21       22.40      1.38 o 
  -6  -2  10      200.02      197.09      4.02 o 
  -5  -2  10       90.54       85.40      2.34 o 
  -4  -2  10       60.36       63.19      1.56 o 
  -3  -2  10       66.32       71.98      1.57 o 
  -2  -2  10      209.63      203.24      2.81 o 
  -1  -2  10       31.56       27.42      1.00 o 
   0  -2  10      186.50      196.12      2.74 o 
   1  -2  10       21.77       26.15      0.91 o 
   2  -2  10       19.68       21.37      0.94 o 
   3  -2  10      257.21      241.42      4.36 o 
   4  -2  10       27.76       30.47      3.47 o 
   5  -2  10        1.13        2.84      0.95 o 
   6  -2  10       20.17       21.01      1.61 o 
   7  -2  10       12.73       10.28      1.36 o 
   8  -2  10       18.06       20.02      1.94 o 
   9  -2  10        0.13       -1.19      1.19 o 
 -11  -1  10       23.10       25.68      2.36 o 
 -10  -1  10        6.70        8.52      1.21 o 
  -9  -1  10       61.64       58.89      2.70 o 
  -8  -1  10        1.29        0.61      0.94 o 
  -7  -1  10      102.63       87.62      3.90 o 
  -6  -1  10       23.20       17.35      2.52 o 
  -5  -1  10       61.65       54.95      2.15 o 
  -4  -1  10      263.83      239.67      3.62 o 
  -3  -1  10      142.12      131.01      2.16 o 
  -2  -1  10       27.45       26.48      1.04 o 
  -1  -1  10      527.95      554.24      6.44 o 
   0  -1  10       16.96       19.67      0.80 o 
   1  -1  10      136.69      134.81      2.20 o 
   2  -1  10       49.04       51.43      1.28 o 
   3  -1  10      177.76      173.07      3.16 o 
   4  -1  10      489.66      491.03      9.06 o 
   5  -1  10       20.42       13.81      1.39 o 
   6  -1  10       22.19       19.99      1.83 o 
   7  -1  10       18.78       15.86      1.83 o 
   8  -1  10        1.09        2.67      1.31 o 
 -11   0  10       21.05       29.19      2.11 o 
 -10   0  10        2.49        3.50      1.17 o 
  -9   0  10       31.58       29.41      2.49 o 
  -8   0  10       97.94      105.56      4.72 o 
  -7   0  10      481.31      464.50     10.77 o 
  -6   0  10       46.78       42.13      2.33 o 
  -5   0  10       11.76       18.16      1.25 o 
  -4   0  10       22.02       15.78      0.82 o 
  -3   0  10       47.53       44.42      1.67 o 
  -2   0  10        0.46       -0.02      0.48 o 
  -1   0  10       76.94       77.70      2.10 o 
   0   0  10       97.94       90.09      1.74 o 
   1   0  10       26.28       27.32      0.97 o 
   2   0  10        1.69        0.79      0.53 o 
   3   0  10      111.25      108.01      2.84 o 
   4   0  10      189.77      180.31      3.99 o 
   5   0  10      249.82      249.50      6.49 o 
   6   0  10        0.83        0.83      1.07 o 
   7   0  10       12.62       13.06      2.75 o 
   8   0  10       10.59       13.38      1.94 o 
 -11   1  10        0.11        0.87      1.17 o 
 -10   1  10       12.07       18.73      2.62 o 
  -9   1  10        7.08        5.77      3.67 o 
  -8   1  10        1.24        4.27      1.31 o 
  -7   1  10        0.04        0.50      1.11 o 
  -6   1  10       77.21       89.34      3.59 o 
  -5   1  10       52.78       53.09      1.65 o 
  -4   1  10        9.56       14.33      0.90 o 
  -3   1  10       16.11       16.74      0.92 o 
  -2   1  10        8.03        9.72      0.89 o 
  -1   1  10      197.11      203.61      2.97 o 
   0   1  10       58.73       60.01      1.35 o 
   1   1  10       82.96       74.98      1.76 o 
   2   1  10       99.61       94.60      2.79 o 
   3   1  10      112.01      111.27      3.70 o 
   4   1  10        0.11       -0.92      0.92 o 
   5   1  10       19.17       15.02      1.75 o 
   6   1  10        2.43        3.83      1.31 o 
   7   1  10        0.69        0.84      1.31 o 
 -11   2  10        2.46        3.08      1.19 o 
 -10   2  10       36.75       43.58      4.98 o 
  -9   2  10        0.34        1.59      1.15 o 
  -8   2  10       82.49       72.50      3.28 o 
  -7   2  10        0.71       -0.69      1.11 o 
  -6   2  10      102.55       99.81      2.42 o 
  -5   2  10        3.96        3.39      1.47 o 
  -4   2  10       72.35       64.20      3.03 o 
  -3   2  10       68.73       71.87      2.01 o 
  -2   2  10       21.39       27.19      1.18 o 
  -1   2  10      240.50      221.34      3.25 o 
   0   2  10      122.37      115.28      2.11 o 
   1   2  10      249.11      238.17      4.55 o 
   2   2  10       92.95       88.39      3.39 o 
   3   2  10       44.64       48.53      6.56 o 
   4   2  10       41.49       35.64      3.93 o 
   5   2  10        0.59        1.16      1.70 o 
   6   2  10        1.30       -0.86      2.23 o 
 -11   3  10        1.86        3.46      2.49 o 
 -10   3  10        7.75        5.91      1.97 o 
  -9   3  10       77.40       74.66      3.64 o 
  -8   3  10      186.63      190.03      5.93 o 
  -7   3  10       35.86       37.83      3.07 o 
  -6   3  10        9.52       11.92      1.06 o 
  -5   3  10        8.91       11.23      1.21 o 
  -4   3  10        6.92        6.42      0.91 o 
  -3   3  10       54.88       55.24      2.16 o 
  -2   3  10        6.65        8.62      1.21 o 
  -1   3  10       38.83       41.28      1.47 o 
   0   3  10       44.59       48.49      1.78 o 
   1   3  10        3.19        2.05      0.78 o 
   2   3  10       32.96       38.06      4.59 o 
   3   3  10       11.03       10.70      2.10 o 
   4   3  10       63.74       74.39      3.64 o 
   5   3  10        3.34        1.76      1.38 o 
 -11   4  10       32.80       39.63      2.86 o 
 -10   4  10       15.41       20.33      2.18 o 
  -9   4  10       12.63       12.15      1.94 o 
  -8   4  10       13.58       11.86      2.46 o 
  -7   4  10       38.49       46.35      2.69 o 
  -6   4  10       81.51       85.78      2.43 o 
  -5   4  10       81.65       69.34      2.19 o 
  -4   4  10      176.60      172.85      4.09 o 
  -3   4  10        7.80        7.01      1.84 o 
  -2   4  10      109.09      105.36      3.00 o 
  -1   4  10      129.57      135.10      3.22 o 
   0   4  10       15.64       12.34      1.12 o 
   1   4  10       80.99       79.57      6.56 o 
   2   4  10       99.52      105.39      4.12 o 
   3   4  10        4.11        3.33      1.59 o 
   4   4  10       18.60       21.33      3.54 o 
 -10   5  10        2.26        3.93      1.84 o 
  -9   5  10        4.68        2.95      1.38 o 
  -8   5  10       12.40       10.80      1.27 o 
  -7   5  10        9.98       11.32      1.27 o 
  -6   5  10       18.02       22.68      1.53 o 
  -5   5  10        0.00        0.74      0.92 o 
  -4   5  10        6.68        5.65      1.11 o 
  -3   5  10        0.88       -0.29      0.82 o 
  -2   5  10       26.10       23.41      1.88 o 
  -1   5  10        1.10        1.07      0.86 o 
   0   5  10       25.25       20.79      1.44 o 
   1   5  10       44.55       52.08      3.01 o 
   2   5  10        0.93        0.52      1.41 o 
   3   5  10        2.70        1.02      1.70 o 
 -10   6  10       16.23       23.86      3.15 o 
  -9   6  10       73.01       80.52      3.93 o 
  -8   6  10       15.70       20.20      1.58 o 
  -7   6  10        1.16        1.76      1.03 o 
  -6   6  10       34.04       37.01      2.17 o 
  -5   6  10       37.21       34.65      3.47 o 
  -4   6  10        4.29        3.50      1.13 o 
  -3   6  10        0.76        1.66      1.17 o 
  -2   6  10       29.75       30.96      2.09 o 
  -1   6  10        3.23        3.85      0.97 o 
   0   6  10        2.15        0.19      1.43 o 
   1   6  10       11.07        7.77      3.67 o 
  -9   7  10        6.01        7.88      1.30 o 
  -8   7  10        0.67        0.63      0.97 o 
  -7   7  10        5.06        5.63      1.46 o 
  -6   7  10        4.13        3.89      1.14 o 
  -5   7  10       90.63       91.78      3.12 o 
  -4   7  10        1.78        2.20      1.35 o 
  -3   7  10       31.94       34.80      2.46 o 
  -2   7  10       29.97       29.06      2.11 o 
  -1   7  10        1.92        2.65      1.43 o 
  -7   8  10        0.03        0.86      1.14 o 
  -6   8  10        5.95        5.52      1.59 o 
  -5   8  10        1.64        3.76      2.10 o 
  -4   8  10        5.23        4.28      1.41 o 
   3 -14  11       41.55       47.09      2.33 o 
   4 -14  11       10.85       12.27      1.61 o 
   5 -14  11        1.85        2.48      2.01 o 
   6 -14  11        2.91        2.71      1.45 o 
   0 -13  11        1.88        2.80      1.11 o 
   1 -13  11        1.14       -0.70      0.95 o 
   2 -13  11        1.76        0.62      0.95 o 
   3 -13  11        0.62        0.36      1.26 o 
   4 -13  11       15.11       13.24      1.64 o 
   5 -13  11       10.94        8.28      1.63 o 
   6 -13  11       35.81       48.15      2.57 o 
   7 -13  11        1.27        2.37      1.38 o 
   8 -13  11        4.96        3.32      1.44 o 
  -2 -12  11       16.36       16.42      1.52 o 
  -1 -12  11        4.29        5.55      1.53 o 
   0 -12  11       37.34       39.27      2.71 o 
   1 -12  11        8.26        7.49      1.17 o 
   2 -12  11        1.29        1.48      1.04 o 
   3 -12  11        2.17        3.66      1.08 o 
   4 -12  11        4.32        4.15      0.93 o 
   5 -12  11        0.15        0.50      0.76 o 
   6 -12  11       18.65       20.27      1.88 o 
   7 -12  11        1.12        1.51      1.41 o 
   8 -12  11       18.32       20.01      2.33 o 
   9 -12  11        0.02        0.22      1.13 o 
  -3 -11  11       73.95       89.37      2.86 o 
  -2 -11  11        2.06        2.05      1.00 o 
  -1 -11  11        0.12       -0.24      0.80 o 
   0 -11  11       15.65       14.11      1.32 o 
   1 -11  11      116.27      115.43      3.43 o 
   2 -11  11       50.22       50.34      2.85 o 
   3 -11  11       56.52       56.99      2.38 o 
   4 -11  11        0.11       -0.62      0.62 o 
   5 -11  11      115.02      113.43      2.71 o 
   6 -11  11       25.20       23.22      1.85 o 
   7 -11  11        0.99        0.82      0.95 o 
   8 -11  11        0.05       -0.12      1.36 o 
   9 -11  11        8.15        6.80      1.29 o 
  10 -11  11        6.50        7.34      3.67 o 
  -5 -10  11        0.02        0.98      1.58 o 
  -4 -10  11        0.58        0.99      0.78 o 
  -3 -10  11        0.51        1.51      0.76 o 
  -2 -10  11       26.60       26.13      1.38 o 
  -1 -10  11       71.05       78.75      2.20 o 
   0 -10  11       12.10        8.73      1.01 o 
   1 -10  11      100.74      104.83      3.51 o 
   2 -10  11        3.83        3.34      0.94 o 
   3 -10  11        1.80        2.00      0.79 o 
   4 -10  11        8.23        8.68      1.10 o 
   5 -10  11        8.29       14.76      1.10 o 
   6 -10  11       77.04       84.80      2.54 o 
   7 -10  11       15.76       15.88      1.37 o 
   8 -10  11       32.96       35.85      2.46 o 
   9 -10  11       28.81       28.53      2.19 o 
  10 -10  11        0.01       -0.74      1.26 o 
  -6  -9  11       17.87       20.95      1.87 o 
  -5  -9  11        4.44        4.15      1.49 o 
  -4  -9  11        2.80        3.73      1.10 o 
  -3  -9  11       35.85       33.20      1.49 o 
  -2  -9  11       10.02        9.71      1.23 o 
  -1  -9  11      140.45      138.17      2.90 o 
   0  -9  11      202.12      187.96      3.78 o 
   1  -9  11       43.51       33.58      1.66 o 
   2  -9  11       17.84       17.01      0.95 o 
   3  -9  11       46.34       45.60      1.60 o 
   4  -9  11       21.50       18.50      1.82 o 
   5  -9  11       22.31       24.00      1.30 o 
   6  -9  11        6.35        6.69      1.93 o 
   7  -9  11       21.06       15.34      1.25 o 
   8  -9  11        4.29        0.96      0.87 o 
   9  -9  11       19.05       27.79      1.78 o 
  10  -9  11       11.18       13.76      1.49 o 
  -7  -8  11       50.81       63.80      3.53 o 
  -6  -8  11       35.75       35.99      3.26 o 
  -5  -8  11        6.64        4.22      1.09 o 
  -4  -8  11       17.67       20.08      1.93 o 
  -3  -8  11      140.91      121.69      2.62 o 
  -2  -8  11       66.23       77.12      2.00 o 
  -1  -8  11       74.06       72.85      2.06 o 
   0  -8  11      301.05      297.74      5.13 o 
   1  -8  11      204.17      178.37      5.10 o 
   2  -8  11       23.54       19.52      0.96 o 
   3  -8  11       23.64       23.70      1.09 o 
   4  -8  11        5.34        4.00      0.64 o 
   5  -8  11      163.48      142.03      2.63 o 
   6  -8  11       10.28        7.33      1.00 o 
   7  -8  11        1.52        1.59      0.75 o 
   8  -8  11        2.18        2.19      1.13 o 
   9  -8  11       13.07       13.40      1.85 o 
  10  -8  11        0.04       -1.04      1.04 o 
  -7  -7  11        8.84        8.71      1.91 o 
  -6  -7  11       37.76       39.28      1.96 o 
  -5  -7  11       42.25       43.11      2.91 o 
  -4  -7  11      187.15      169.82      3.59 o 
  -3  -7  11        2.61       -0.02      0.59 o 
  -2  -7  11       12.15       12.78      0.88 o 
  -1  -7  11       30.88       29.31      2.46 o 
   0  -7  11      153.41      152.28      5.00 o 
   1  -7  11        5.62        4.60      0.61 o 
   2  -7  11      181.09      186.56      3.75 o 
   3  -7  11       34.06       40.96      1.22 o 
   4  -7  11      164.72      161.43      2.84 o 
   5  -7  11       17.94       17.20      1.20 o 
   6  -7  11       53.66       51.05      1.94 o 
   7  -7  11       36.09       37.92      3.30 o 
   8  -7  11       13.06       14.01      1.56 o 
   9  -7  11       38.69       40.08      2.31 o 
  10  -7  11       15.33       18.78      2.19 o 
  -8  -6  11       28.60       32.64      1.91 o 
  -7  -6  11       70.63       74.09      2.63 o 
  -6  -6  11       22.78       18.50      1.41 o 
  -5  -6  11        1.84        1.16      0.82 o 
  -4  -6  11        2.23        4.35      0.96 o 
  -3  -6  11      156.27      169.15      3.04 o 
  -2  -6  11      246.36      231.38      4.16 o 
  -1  -6  11      145.08      148.19      3.00 o 
   0  -6  11       15.28       11.79      1.02 o 
   1  -6  11       17.93       14.27      0.79 o 
   2  -6  11       87.03       82.36      2.41 o 
   3  -6  11       96.58       91.81      1.78 o 
   4  -6  11      187.96      194.80      4.47 o 
   5  -6  11      229.48      213.13      4.10 o 
   6  -6  11       18.58       26.01      1.67 o 
   7  -6  11       14.35       15.63      1.57 o 
   8  -6  11       25.49       26.15      1.90 o 
   9  -6  11        0.89        0.60      1.12 o 
  10  -6  11        3.39        4.48      1.39 o 
  -9  -5  11        0.04        1.30      1.01 o 
  -8  -5  11       26.70       35.08      1.87 o 
  -7  -5  11        7.85        6.30      1.11 o 
  -6  -5  11       38.50       36.83      1.74 o 
  -5  -5  11       40.26       32.48      1.52 o 
  -4  -5  11       18.10       22.95      3.97 o 
  -3  -5  11       12.37        9.29      0.84 o 
  -2  -5  11       67.17       70.10      1.89 o 
  -1  -5  11      575.62      551.77      8.21 o 
   0  -5  11      362.16      370.61      5.86 o 
   1  -5  11       17.66       19.08      1.08 o 
   2  -5  11      271.88      261.51      3.64 o 
   3  -5  11      107.05       93.32      1.77 o 
   4  -5  11       90.18       78.94      2.10 o 
   5  -5  11       45.82       50.35      4.45 o 
   6  -5  11        0.91        1.19      0.93 o 
   7  -5  11        0.00       -0.77      0.77 o 
   8  -5  11        4.05        5.49      1.33 o 
   9  -5  11        2.29        0.16      1.05 o 
  10  -5  11        5.73        5.66      1.44 o 
  -9  -4  11        9.30        7.73      1.30 o 
  -8  -4  11      110.08      117.48      4.52 o 
  -7  -4  11        0.77        2.49      0.85 o 
  -6  -4  11      139.33      123.79      2.88 o 
  -5  -4  11      414.05      397.46      6.93 o 
  -4  -4  11      179.38      164.26      2.93 o 
  -3  -4  11      307.38      299.75      4.13 o 
  -2  -4  11      188.15      165.42      2.89 o 
  -1  -4  11      237.05      235.29      4.12 o 
   0  -4  11       48.99       51.33      1.41 o 
   1  -4  11      220.99      218.79      3.05 o 
   2  -4  11      334.21      348.37      4.46 o 
   3  -4  11       11.99       12.39      0.89 o 
   4  -4  11       13.25       13.21      0.74 o 
   5  -4  11       87.83       73.26      4.72 o 
   6  -4  11        8.29        6.44      1.15 o 
   7  -4  11       67.17       67.54      2.77 o 
   8  -4  11        5.98        7.38      1.35 o 
   9  -4  11        2.15        1.32      1.32 o 
 -10  -3  11        1.67        2.69      1.19 o 
  -9  -3  11        0.04        0.26      0.97 o 
  -8  -3  11       71.36       77.91      2.51 o 
  -7  -3  11       32.60       29.94      1.97 o 
  -6  -3  11       32.00       24.37      1.43 o 
  -5  -3  11        6.35        5.82      0.98 o 
  -4  -3  11      346.81      351.89      5.05 o 
  -3  -3  11       34.97       40.76      1.75 o 
  -2  -3  11      237.96      221.74      3.54 o 
  -1  -3  11      995.55      960.65     13.37 o 
   0  -3  11      201.71      192.14      2.70 o 
   1  -3  11      435.64      415.54      5.13 o 
   2  -3  11      888.27      832.82     10.66 o 
   3  -3  11      277.46      261.41      3.92 o 
   4  -3  11       62.90       62.48      2.36 o 
   5  -3  11        3.10        0.16      0.97 o 
   6  -3  11       18.55       14.84      1.51 o 
   7  -3  11       18.75       20.58      2.87 o 
   8  -3  11       71.20       72.53      3.06 o 
   9  -3  11       30.02       35.11      2.62 o 
 -10  -2  11        1.12        4.27      1.19 o 
  -9  -2  11        2.08        1.33      1.44 o 
  -8  -2  11       47.29       44.91      2.46 o 
  -7  -2  11        0.05       -0.15      0.84 o 
  -6  -2  11      119.01      107.64      3.20 o 
  -5  -2  11        4.22        5.16      1.11 o 
  -4  -2  11      117.36      120.53      2.29 o 
  -3  -2  11      110.08      101.81      2.34 o 
  -2  -2  11        3.49        1.23      0.56 o 
  -1  -2  11       13.19       17.78      1.24 o 
   0  -2  11        0.75        0.91      0.57 o 
   1  -2  11       63.75       69.11      1.53 o 
   2  -2  11      157.52      146.73      2.41 o 
   3  -2  11       43.06       45.36      1.48 o 
   4  -2  11       47.98       48.25      2.23 o 
   5  -2  11       11.77       12.77      1.35 o 
   6  -2  11        4.77        1.86      1.05 o 
   7  -2  11       67.10       68.04      2.88 o 
   8  -2  11        4.58        2.36      1.45 o 
 -10  -1  11        0.02        0.39      1.15 o 
  -9  -1  11        0.09        0.30      0.96 o 
  -8  -1  11        3.35        5.88      1.38 o 
  -7  -1  11       32.88       22.70      1.94 o 
  -6  -1  11        7.70        5.15      1.14 o 
  -5  -1  11      106.88      100.89      3.08 o 
  -4  -1  11        0.84        2.03      0.69 o 
  -3  -1  11        9.64       10.98      1.18 o 
  -2  -1  11        2.22       -0.27      0.52 o 
  -1  -1  11       38.94       36.55      1.27 o 
   0  -1  11       10.23        8.34      0.66 o 
   1  -1  11      160.12      160.36      2.52 o 
   2  -1  11       65.08       57.73      1.70 o 
   3  -1  11       40.07       45.38      1.50 o 
   4  -1  11      114.37      116.31      3.45 o 
   5  -1  11       77.44       70.67      3.44 o 
   6  -1  11       29.47       26.80      2.08 o 
   7  -1  11        1.10       -1.05      1.26 o 
   8  -1  11       12.04       13.92      1.94 o 
 -10   0  11        1.43        1.69      1.44 o 
  -9   0  11        0.57        0.89      1.57 o 
  -8   0  11        7.42        8.86      1.50 o 
  -7   0  11        0.07        0.00      1.07 o 
  -6   0  11       23.87       18.91      2.62 o 
  -5   0  11        0.09       -0.63      0.63 o 
  -4   0  11      103.58      107.45      2.46 o 
  -3   0  11        1.18        3.22      0.96 o 
  -2   0  11      297.69      306.04      4.61 o 
  -1   0  11        3.61        2.57      0.53 o 
   0   0  11       16.26       16.04      0.85 o 
   1   0  11       61.86       54.47      1.55 o 
   2   0  11       90.73       81.96      2.73 o 
   3   0  11        2.86        2.73      0.92 o 
   4   0  11       50.27       51.42      3.86 o 
   5   0  11       52.04       49.98      2.76 o 
   6   0  11        0.80        0.68      1.31 o 
   7   0  11        4.43        4.40      1.55 o 
 -11   1  11       31.54       38.36      2.66 o 
 -10   1  11       20.34       21.77      3.15 o 
  -9   1  11        0.77        1.74      1.15 o 
  -8   1  11       25.88       22.16      1.99 o 
  -7   1  11       68.61       60.95      3.01 o 
  -6   1  11        8.54        6.36      1.50 o 
  -5   1  11      233.88      203.90      4.34 o 
  -4   1  11       13.90       15.50      1.06 o 
  -3   1  11       76.47       73.91      1.98 o 
  -2   1  11       21.53       28.28      1.48 o 
  -1   1  11       24.15       22.25      1.10 o 
   0   1  11      105.64      110.33      2.09 o 
   1   1  11       45.54       43.59      1.58 o 
   2   1  11      147.54      138.23      2.90 o 
   3   1  11       66.18       67.17      3.15 o 
   4   1  11        2.54        1.54      1.15 o 
   5   1  11       74.62       77.04      3.64 o 
   6   1  11       25.44       28.28      6.56 o 
 -11   2  11       14.23       17.37      2.06 o 
 -10   2  11        5.05        3.11      1.35 o 
  -9   2  11        2.14        1.54      1.57 o 
  -8   2  11      115.86      104.85      4.22 o 
  -7   2  11      147.52      144.88      5.64 o 
  -6   2  11       31.19       36.05      2.44 o 
  -5   2  11      304.86      303.99      5.19 o 
  -4   2  11      135.30      126.24      5.64 o 
  -3   2  11        6.17        5.19      0.87 o 
  -2   2  11        1.42        1.17      0.74 o 
  -1   2  11      221.72      221.37      3.28 o 
   0   2  11      173.56      160.78      3.26 o 
   1   2  11       71.87       71.83      3.10 o 
   2   2  11        0.40        0.69      1.15 o 
   3   2  11       71.54       74.59      3.39 o 
   4   2  11       52.52       56.23      7.08 o 
   5   2  11        0.33       -1.11      1.11 o 
 -10   3  11       50.17       51.07      3.20 o 
  -9   3  11       32.05       30.68      2.75 o 
  -8   3  11       27.93       27.44      2.46 o 
  -7   3  11       36.18       35.76      1.86 o 
  -6   3  11       10.14        8.97      1.01 o 
  -5   3  11       27.02       28.49      1.48 o 
  -4   3  11        7.08        6.09      0.92 o 
  -3   3  11      101.49      108.45      3.03 o 
  -2   3  11       45.40       41.92      1.77 o 
  -1   3  11        0.27       -0.71      0.71 o 
   0   3  11        1.63        0.29      0.78 o 
   1   3  11        8.69        8.50      1.01 o 
   2   3  11      122.84      125.12      4.51 o 
   3   3  11        1.84        3.40      1.59 o 
   4   3  11        3.45        3.38      1.55 o 
 -10   4  11       14.95       21.42      2.62 o 
  -9   4  11        6.53        8.61      2.10 o 
  -8   4  11        2.48        1.34      1.44 o 
  -7   4  11       10.11        9.23      1.14 o 
  -6   4  11       31.19       33.95      1.66 o 
  -5   4  11        8.30       11.03      1.14 o 
  -4   4  11       21.78       23.74      1.53 o 
  -3   4  11       43.84       45.54      2.03 o 
  -2   4  11       31.28       32.46      2.06 o 
  -1   4  11       49.65       49.19      1.94 o 
   0   4  11        1.21        0.35      0.89 o 
   1   4  11       38.39       32.46      2.88 o 
   2   4  11       54.15       63.58      3.44 o 
   3   4  11        2.06       -0.70      2.62 o 
 -10   5  11        2.71        4.72      2.36 o 
  -9   5  11       62.58       59.54      4.72 o 
  -8   5  11       40.59       48.67      2.52 o 
  -7   5  11        2.20        2.27      0.98 o 
  -6   5  11       20.90       24.25      1.65 o 
  -5   5  11       17.68       20.37      1.49 o 
  -4   5  11        1.71        1.14      0.95 o 
  -3   5  11        0.00       -0.20      0.96 o 
  -2   5  11       55.05       60.71      2.94 o 
  -1   5  11       48.53       50.62      2.04 o 
   0   5  11        9.75        7.53      1.64 o 
   1   5  11        0.23       -1.41      1.41 o 
   2   5  11       10.05        9.92      3.15 o 
  -9   6  11       35.72       31.86      2.33 o 
  -8   6  11        3.84        5.03      1.17 o 
  -7   6  11       16.47       15.61      1.53 o 
  -6   6  11       17.26       13.78      1.58 o 
  -5   6  11       24.87       25.12      1.72 o 
  -4   6  11        2.92        3.15      1.35 o 
  -3   6  11        0.85        1.41      1.19 o 
  -2   6  11       25.20       24.11      1.88 o 
  -1   6  11        2.39        1.68      1.70 o 
   0   6  11        2.92       -1.14      1.41 o 
  -7   7  11        1.53        3.15      2.04 o 
  -6   7  11        5.31        9.37      1.84 o 
  -5   7  11        0.00        0.28      1.15 o 
  -4   7  11        4.48        4.81      2.10 o 
  -3   7  11        7.68       10.49      1.64 o 
   0 -13  12        2.41        1.57      1.31 o 
   1 -13  12        0.29       -0.76      1.14 o 
   2 -13  12        4.82        4.84      1.17 o 
   3 -13  12       17.60       16.65      1.88 o 
   4 -13  12        2.97        3.57      1.27 o 
   5 -13  12       58.92       68.13      2.93 o 
   6 -13  12       12.67       10.16      1.67 o 
   7 -13  12        0.60       -0.98      1.22 o 
  -2 -12  12       18.84       25.18      2.36 o 
  -1 -12  12        9.23       12.50      1.44 o 
   0 -12  12        4.38        4.75      1.17 o 
   1 -12  12      108.57      116.36      3.35 o 
   2 -12  12       52.37       55.81      2.80 o 
   3 -12  12       15.53       13.71      1.44 o 
   4 -12  12        1.56        0.09      1.00 o 
   5 -12  12        5.74        5.61      1.02 o 
   6 -12  12        4.45        3.29      2.07 o 
   7 -12  12        1.72        1.50      1.50 o 
   8 -12  12        0.32       -1.09      1.09 o 
  -3 -11  12       44.73       41.69      2.09 o 
  -2 -11  12        2.43        2.50      0.91 o 
  -1 -11  12        0.28       -0.07      0.73 o 
   0 -11  12       24.61       23.03      1.39 o 
   1 -11  12        3.59        7.99      1.17 o 
   2 -11  12       59.20       60.45      3.99 o 
   3 -11  12       11.44       12.02      1.39 o 
   4 -11  12        2.20        2.68      0.85 o 
   5 -11  12       12.09       15.53      1.24 o 
   6 -11  12       17.49       23.58      1.84 o 
   7 -11  12        0.31        2.11      1.32 o 
   8 -11  12        3.41        3.50      1.19 o 
   9 -11  12       29.08       29.49      2.28 o 
  -4 -10  12        2.38        1.08      0.78 o 
  -3 -10  12       52.32       60.44      1.99 o 
  -2 -10  12        0.56        0.84      0.79 o 
  -1 -10  12       54.24       67.83      2.12 o 
   0 -10  12       85.88       82.93      2.57 o 
   1 -10  12        2.37        1.22      0.79 o 
   2 -10  12      116.73      122.82      3.08 o 
   3 -10  12       15.63       13.22      1.11 o 
   4 -10  12       10.98        5.81      1.16 o 
   5 -10  12       41.99       50.80      1.76 o 
   6 -10  12        4.08        4.03      1.77 o 
   7 -10  12        8.12        8.10      1.23 o 
   8 -10  12        0.24        1.36      1.04 o 
   9 -10  12       27.15       30.59      1.96 o 
  -5  -9  12        9.36        9.77      1.42 o 
  -4  -9  12        5.03        8.63      0.95 o 
  -3  -9  12       24.15       28.11      1.36 o 
  -2  -9  12       10.82        9.46      0.92 o 
  -1  -9  12       15.34       17.78      1.16 o 
   0  -9  12      112.38      107.65      2.74 o 
   1  -9  12      681.15      689.56     10.40 o 
   2  -9  12      249.36      247.75      4.63 o 
   3  -9  12       14.05       14.66      1.04 o 
   4  -9  12      100.42       93.60      2.41 o 
   5  -9  12      136.06      116.26      3.94 o 
   6  -9  12        1.32        4.80      1.42 o 
   7  -9  12        0.92        0.22      0.78 o 
   8  -9  12        1.51        0.73      1.17 o 
   9  -9  12       63.64       69.46      3.91 o 
  -6  -8  12        0.05       -0.24      0.96 o 
  -5  -8  12        0.22        1.35      1.00 o 
  -4  -8  12        7.91       11.54      1.29 o 
  -3  -8  12       12.14       11.88      1.06 o 
  -2  -8  12       14.11       20.13      1.67 o 
  -1  -8  12       17.61       17.48      1.21 o 
   0  -8  12      153.32      134.29      3.05 o 
   1  -8  12        0.13        0.04      0.75 o 
   2  -8  12       41.18       40.03      1.37 o 
   3  -8  12       41.07       36.34      1.46 o 
   4  -8  12       56.22       49.98      1.97 o 
   5  -8  12       57.61       65.20      2.51 o 
   6  -8  12        7.93        4.39      0.92 o 
   7  -8  12        3.79        2.74      1.39 o 
   8  -8  12        6.68        7.93      1.37 o 
   9  -8  12       23.38       17.75      3.23 o 
  -7  -7  12        0.08       -0.37      0.97 o 
  -6  -7  12       14.09       17.81      1.55 o 
  -5  -7  12        9.89        8.70      1.23 o 
  -4  -7  12       15.38       11.20      1.26 o 
  -3  -7  12       12.15       11.50      0.89 o 
  -2  -7  12       41.74       47.45      1.62 o 
  -1  -7  12       71.73       72.43      2.09 o 
   0  -7  12        3.65        5.98      0.80 o 
   1  -7  12      186.77      192.74      3.95 o 
   2  -7  12      158.20      145.79      2.65 o 
   3  -7  12        3.31        1.93      0.62 o 
   4  -7  12        2.89        2.72      0.75 o 
   5  -7  12        6.95        8.22      1.00 o 
   6  -7  12       11.82       11.38      1.30 o 
   7  -7  12       11.34       13.81      1.51 o 
   8  -7  12       13.76       15.32      1.67 o 
   9  -7  12        3.84        4.89      1.38 o 
  -8  -6  12       53.96       61.46      3.86 o 
  -7  -6  12       14.61       17.76      1.50 o 
  -6  -6  12       26.76       22.31      1.89 o 
  -5  -6  12        4.66        3.86      1.02 o 
  -4  -6  12      198.87      196.56      4.37 o 
  -3  -6  12       10.35        9.78      0.86 o 
  -2  -6  12        0.26       -0.61      0.61 o 
  -1  -6  12      490.74      492.97      7.60 o 
   0  -6  12      401.94      370.68      6.04 o 
   1  -6  12      102.58       90.71      1.94 o 
   2  -6  12       60.24       53.64      1.50 o 
   3  -6  12        2.09        1.05      0.79 o 
   4  -6  12      188.82      158.21      2.91 o 
   5  -6  12       13.66        9.62      0.96 o 
   6  -6  12        9.96        9.75      1.43 o 
   7  -6  12       18.73       20.38      2.68 o 
   8  -6  12       12.74       13.30      1.62 o 
   9  -6  12        3.80        6.80      2.35 o 
  -8  -5  12       27.93       25.48      1.97 o 
  -7  -5  12        0.95        1.68      0.95 o 
  -6  -5  12        1.27        1.70      0.98 o 
  -5  -5  12      103.14       94.14      2.76 o 
  -4  -5  12        0.22       -0.57      0.57 o 
  -3  -5  12      297.24      301.17      4.65 o 
  -2  -5  12      628.92      597.61      8.96 o 
  -1  -5  12      536.95      505.69      7.73 o 
   0  -5  12       73.65       59.38      1.83 o 
   1  -5  12        0.57        0.09      0.52 o 
   2  -5  12      126.61      112.94      2.25 o 
   3  -5  12      145.64      130.00      2.42 o 
   4  -5  12       54.36       61.68      1.62 o 
   5  -5  12       76.57       75.59      2.67 o 
   6  -5  12        8.30       11.46      2.00 o 
   7  -5  12        2.93        2.08      1.49 o 
   8  -5  12       20.43       20.79      1.90 o 
   9  -5  12        0.75        1.09      1.18 o 
  -9  -4  12       16.35       18.00      1.88 o 
  -8  -4  12       55.96       49.45      2.42 o 
  -7  -4  12       45.16       40.95      3.90 o 
  -6  -4  12        0.19        0.10      0.79 o 
  -5  -4  12       27.95       23.54      1.51 o 
  -4  -4  12       50.63       52.76      1.62 o 
  -3  -4  12       54.48       52.40      1.59 o 
  -2  -4  12       71.10       72.59      2.16 o 
  -1  -4  12        8.33       10.81      0.93 o 
   0  -4  12       35.55       40.11      1.51 o 
   1  -4  12      113.53      110.51      2.16 o 
   2  -4  12      584.82      593.43      7.08 o 
   3  -4  12       10.91        9.15      0.79 o 
   4  -4  12      314.26      323.65      6.58 o 
   5  -4  12       55.21       49.96      2.28 o 
   6  -4  12       28.57       23.75      3.55 o 
   7  -4  12        0.58        0.91      1.15 o 
   8  -4  12       10.18       12.70      1.82 o 
   9  -4  12        7.97       13.11      4.46 o 
  -9  -3  12        1.89        2.36      1.17 o 
  -8  -3  12       14.53       13.72      2.23 o 
  -7  -3  12       90.14       82.90      2.96 o 
  -6  -3  12       12.01        7.06      1.22 o 
  -5  -3  12      212.29      196.77      4.86 o 
  -4  -3  12        1.37        0.45      0.69 o 
  -3  -3  12       42.32       35.70      2.16 o 
  -2  -3  12       28.20       27.86      1.30 o 
  -1  -3  12      416.50      398.91      6.35 o 
   0  -3  12      254.27      260.18      3.86 o 
   1  -3  12       98.97       87.40      1.76 o 
   2  -3  12        3.61        6.62      0.71 o 
   3  -3  12      175.85      157.42      3.75 o 
   4  -3  12       69.90       65.50      2.54 o 
   5  -3  12       82.57       80.04      2.91 o 
   6  -3  12        0.02       -0.15      0.99 o 
   7  -3  12        6.23        7.62      1.40 o 
   8  -3  12        1.95        2.00      1.23 o 
 -10  -2  12        0.99        1.05      1.17 o 
  -9  -2  12        3.76        4.10      1.35 o 
  -8  -2  12       83.38       88.31      3.73 o 
  -7  -2  12        9.48        8.69      1.55 o 
  -6  -2  12        0.41        1.23      1.00 o 
  -5  -2  12      179.83      170.10      4.35 o 
  -4  -2  12       53.79       56.36      1.78 o 
  -3  -2  12      166.52      159.66      3.56 o 
  -2  -2  12       89.96       92.04      2.30 o 
  -1  -2  12       48.44       50.27      1.70 o 
   0  -2  12       29.11       28.98      1.05 o 
   1  -2  12       62.03       72.64      1.62 o 
   2  -2  12        0.74        0.46      0.60 o 
   3  -2  12        6.79        8.93      1.06 o 
   4  -2  12       41.26       44.04      2.23 o 
   5  -2  12       42.49       34.37      2.08 o 
   6  -2  12       39.25       42.77      2.31 o 
   7  -2  12       44.08       38.43      2.52 o 
 -10  -1  12        2.25        5.37      1.41 o 
  -9  -1  12        7.74        7.81      1.59 o 
  -8  -1  12        9.71        4.65      1.35 o 
  -7  -1  12       48.04       36.03      2.38 o 
  -6  -1  12      105.76       90.33      3.72 o 
  -5  -1  12      240.46      228.25      4.70 o 
  -4  -1  12       48.94       51.60      2.21 o 
  -3  -1  12       84.82       70.58      2.03 o 
  -2  -1  12      285.39      274.73      4.80 o 
  -1  -1  12       66.96       71.70      1.85 o 
   0  -1  12       25.00       24.38      0.97 o 
   1  -1  12      242.67      237.02      3.76 o 
   2  -1  12      118.10      112.80      2.49 o 
   3  -1  12       54.16       61.90      2.56 o 
   4  -1  12      161.63      165.09      8.24 o 
   5  -1  12        0.64        0.91      1.15 o 
   6  -1  12        1.78        2.47      2.75 o 
   7  -1  12       16.64       14.55      1.94 o 
 -10   0  12        7.57       10.79      2.10 o 
  -9   0  12        3.96        4.23      1.38 o 
  -8   0  12        1.50        3.04      1.31 o 
  -7   0  12       29.03       28.47      2.33 o 
  -6   0  12        4.37        7.25      1.55 o 
  -5   0  12        1.78        1.57      0.82 o 
  -4   0  12       19.76       16.44      1.53 o 
  -3   0  12       28.68       35.95      1.51 o 
  -2   0  12      128.56      123.50      2.51 o 
  -1   0  12       39.30       40.55      1.54 o 
   0   0  12       26.70       26.12      1.27 o 
   1   0  12        6.66        8.04      0.98 o 
   2   0  12        5.12        3.80      1.06 o 
   3   0  12        5.68        6.96      1.70 o 
   4   0  12        8.14        8.92      2.47 o 
   5   0  12        7.88        7.31      1.70 o 
   6   0  12       15.05       16.57      3.15 o 
 -10   1  12       10.20       11.60      1.82 o 
  -9   1  12        3.81        4.98      2.36 o 
  -8   1  12        0.20        0.75      1.15 o 
  -7   1  12       81.04       92.99      3.97 o 
  -6   1  12       11.82       13.24      1.17 o 
  -5   1  12       49.38       51.07      2.04 o 
  -4   1  12        4.65        2.73      0.95 o 
  -3   1  12        1.95        3.70      0.98 o 
  -2   1  12        0.68       -0.09      0.68 o 
  -1   1  12       40.25       34.28      1.41 o 
   0   1  12      180.72      181.77      4.58 o 
   1   1  12       35.28       38.32      2.08 o 
   2   1  12       59.13       61.62      2.67 o 
   3   1  12       43.41       43.77      2.71 o 
   4   1  12        0.27       -1.27      2.10 o 
   5   1  12        2.85        1.87      1.45 o 
 -10   2  12        0.17        0.56      1.70 o 
  -9   2  12       35.00       37.61      2.76 o 
  -8   2  12       23.88       19.77      2.13 o 
  -7   2  12        1.15        1.73      1.31 o 
  -6   2  12       80.37       80.12      2.65 o 
  -5   2  12        1.79        0.24      0.84 o 
  -4   2  12        8.33       11.26      1.98 o 
  -3   2  12      214.64      194.54      3.95 o 
  -2   2  12      363.77      372.99      6.25 o 
  -1   2  12       43.33       39.86      2.26 o 
   0   2  12       41.32       42.86      1.78 o 
   1   2  12      249.74      250.65      4.97 o 
   2   2  12        8.85        8.17      1.59 o 
   3   2  12       25.38       31.95      3.41 o 
   4   2  12       14.85       15.97      1.99 o 
 -10   3  12        3.81        4.83      2.10 o 
  -9   3  12        0.00       -1.00      1.31 o 
  -8   3  12        0.52        0.33      1.45 o 
  -7   3  12       96.97      101.34      3.16 o 
  -6   3  12       22.00       16.11      1.36 o 
  -5   3  12      124.54      127.91      3.56 o 
  -4   3  12        7.43        4.69      1.44 o 
  -3   3  12       25.89       34.80      2.42 o 
  -2   3  12        8.42       10.40      2.36 o 
  -1   3  12        4.21        1.22      3.28 o 
   0   3  12        6.32        7.59      1.54 o 
   1   3  12       12.45       10.82      3.54 o 
   2   3  12       55.66       58.31      3.30 o 
   3   3  12        0.24       -1.97      1.97 o 
  -9   4  12        0.35        0.52      1.50 o 
  -8   4  12        2.77        3.10      1.13 o 
  -7   4  12        7.49       10.22      1.98 o 
  -6   4  12       41.56       37.87      2.19 o 
  -5   4  12       16.94       13.65      1.33 o 
  -4   4  12       15.37       19.34      1.49 o 
  -3   4  12        0.15       -0.56      2.10 o 
  -2   4  12       23.55       19.79      1.85 o 
  -1   4  12       40.36       41.05      2.29 o 
   0   4  12       16.57       15.25      1.20 o 
   1   4  12        6.11        2.45      1.62 o 
   2   4  12        0.16       -1.41      1.41 o 
  -8   5  12        1.79        2.44      1.26 o 
  -7   5  12        0.34       -0.16      1.84 o 
  -6   5  12        0.36        0.55      0.98 o 
  -5   5  12        9.14       10.09      1.33 o 
  -4   5  12        1.37        1.66      1.17 o 
  -3   5  12       75.52       81.98      3.44 o 
  -2   5  12       26.84       28.42      3.02 o 
  -1   5  12        1.63       -0.32      1.00 o 
   0   5  12        1.82       -1.49      1.84 o 
  -7   6  12        5.66        8.38      1.33 o 
  -6   6  12       10.33       16.37      2.25 o 
  -5   6  12        0.01        1.73      1.31 o 
  -4   6  12       11.26       14.73      1.82 o 
  -3   6  12        0.16       -0.26      1.17 o 
  -2   6  12        4.24        7.55      1.45 o 
   1 -13  13        7.94        9.69      2.61 o 
   2 -13  13       14.60       13.19      1.66 o 
   3 -13  13        0.01       -0.96      1.90 o 
   4 -13  13        0.02       -0.06      1.09 o 
   5 -13  13        0.48        0.09      2.23 o 
   6 -13  13        9.69       11.74      1.72 o 
  -1 -12  13        1.17        2.62      1.15 o 
   0 -12  13       19.10       22.50      1.52 o 
   1 -12  13       41.14       42.97      4.58 o 
   2 -12  13        5.95        2.24      1.22 o 
   3 -12  13        0.28       -1.06      1.06 o 
   4 -12  13        0.27       -0.87      0.87 o 
   5 -12  13        0.71       -1.11      1.17 o 
   6 -12  13       20.00       23.10      1.96 o 
   7 -12  13        6.76        7.77      1.62 o 
  -3 -11  13        3.45        4.99      1.06 o 
  -2 -11  13        9.60       15.91      1.35 o 
  -1 -11  13        0.33        0.40      0.82 o 
   0 -11  13       44.39       53.35      1.98 o 
   1 -11  13       12.48       10.69      1.28 o 
   2 -11  13       18.20       21.55      2.09 o 
   3 -11  13        1.43       -0.06      1.16 o 
   4 -11  13        1.05        0.17      0.75 o 
   5 -11  13       16.39       22.73      1.85 o 
   6 -11  13        0.14       -1.14      1.14 o 
   7 -11  13        0.37        0.05      1.22 o 
   8 -11  13        0.50       -0.95      2.64 o 
  -4 -10  13        0.93        0.01      0.78 o 
  -3 -10  13       12.90       17.37      1.24 o 
  -2 -10  13       15.14       15.77      1.57 o 
  -1 -10  13        2.88        4.57      1.33 o 
   0 -10  13        9.42       11.08      1.16 o 
   1 -10  13       10.03        8.69      1.12 o 
   2 -10  13        2.19        1.12      0.89 o 
   3 -10  13        0.08       -1.00      1.00 o 
   4 -10  13        1.76        2.56      0.87 o 
   5 -10  13        9.21       10.81      1.50 o 
   6 -10  13        4.04        1.40      2.02 o 
   7 -10  13       30.56       32.11      2.13 o 
   8 -10  13       12.62       11.09      4.59 o 
  -5  -9  13        0.05       -0.99      0.99 o 
  -4  -9  13       18.61       16.57      1.21 o 
  -3  -9  13        2.57        3.81      0.76 o 
  -2  -9  13       14.83       12.15      1.05 o 
  -1  -9  13       34.98       42.64      1.63 o 
   0  -9  13       11.99       10.19      1.08 o 
   1  -9  13        0.12        2.78      1.29 o 
   2  -9  13        0.00        0.46      0.86 o 
   3  -9  13       12.90       15.25      1.74 o 
   4  -9  13        3.31        7.15      0.92 o 
   5  -9  13       20.97       22.42      2.19 o 
   6  -9  13        0.41        2.39      1.86 o 
   7  -9  13        0.55        0.57      1.38 o 
   8  -9  13        3.81        1.69      1.52 o 
   9  -9  13       12.63       12.27      1.76 o 
  -6  -8  13        0.69        0.65      1.06 o 
  -5  -8  13        7.76        3.79      1.20 o 
  -4  -8  13       51.11       56.25      1.84 o 
  -3  -8  13        2.35        1.16      0.93 o 
  -2  -8  13       10.89        9.41      0.96 o 
  -1  -8  13        2.20        0.54      0.75 o 
   0  -8  13      192.97      172.22      3.63 o 
   1  -8  13       15.32       18.71      1.21 o 
   2  -8  13      175.49      169.50      2.99 o 
   3  -8  13        7.34        3.89      0.76 o 
   4  -8  13       37.45       55.33      1.84 o 
   5  -8  13       21.72       25.65      2.92 o 
   6  -8  13        1.93        3.37      1.59 o 
   7  -8  13        3.13        4.14      1.26 o 
   8  -8  13       42.09       40.97      2.42 o 
   9  -8  13        6.90        5.94      2.20 o 
  -7  -7  13        8.77        4.03      1.26 o 
  -6  -7  13        9.06       12.18      1.45 o 
  -5  -7  13        7.79        4.18      1.10 o 
  -4  -7  13        6.78        9.20      0.90 o 
  -3  -7  13        1.45        0.68      0.59 o 
  -2  -7  13       91.73       94.32      2.28 o 
  -1  -7  13        6.28        3.79      0.87 o 
   0  -7  13      911.95      864.43     12.54 o 
   1  -7  13       52.10       56.98      1.89 o 
   2  -7  13       32.83       37.39      2.38 o 
   3  -7  13        0.48       -0.18      0.59 o 
   4  -7  13       67.17       54.41      1.79 o 
   5  -7  13        6.42        8.02      1.20 o 
   6  -7  13        2.41        2.93      1.10 o 
   7  -7  13        6.25        7.69      3.01 o 
   8  -7  13       67.29       75.46      3.11 o 
   9  -7  13        5.13        5.36      1.51 o 
  -7  -6  13       12.67       14.37      1.47 o 
  -6  -6  13        0.53       -0.89      0.89 o 
  -5  -6  13        7.06        8.54      1.20 o 
  -4  -6  13        6.36        4.95      0.73 o 
  -3  -6  13        7.82       12.27      1.29 o 
  -2  -6  13       64.07       65.21      2.01 o 
  -1  -6  13      449.07      392.92      6.45 o 
   0  -6  13        0.26        1.18      1.06 o 
   1  -6  13        2.31        1.23      0.73 o 
   2  -6  13        8.10        5.21      0.68 o 
   3  -6  13       35.12       31.94      1.36 o 
   4  -6  13       43.42       44.98      1.61 o 
   5  -6  13        5.23        6.60      1.18 o 
   6  -6  13       21.81       21.09      2.01 o 
   7  -6  13       26.90       27.14      2.01 o 
   8  -6  13        1.49        1.46      1.32 o 
  -8  -5  13        7.78        3.79      2.75 o 
  -7  -5  13        2.06        3.86      1.20 o 
  -6  -5  13        9.87        6.31      1.10 o 
  -5  -5  13       34.55       38.14      2.69 o 
  -4  -5  13        0.97        1.16      0.68 o 
  -3  -5  13       13.74       15.06      1.02 o 
  -2  -5  13      108.96      117.64      2.80 o 
  -1  -5  13      131.94      123.75      4.05 o 
   0  -5  13       68.53       69.33      2.05 o 
   1  -5  13      312.28      278.72      4.18 o 
   2  -5  13       74.43       65.01      2.17 o 
   3  -5  13       12.36       14.15      1.03 o 
   4  -5  13       13.09       13.82      1.30 o 
   5  -5  13        3.69        4.55      1.21 o 
   6  -5  13        5.39        3.53      1.12 o 
   7  -5  13        2.93        5.35      1.95 o 
   8  -5  13        0.33        0.32      2.34 o 
  -8  -4  13        2.64        1.44      1.15 o 
  -7  -4  13       12.41       20.37      1.77 o 
  -6  -4  13       39.16       39.87      3.71 o 
  -5  -4  13      126.04      123.71      3.74 o 
  -4  -4  13      123.92      121.26      2.55 o 
  -3  -4  13        7.47        7.48      0.83 o 
  -2  -4  13       74.43       79.97      2.70 o 
  -1  -4  13      247.14      235.73      4.38 o 
   0  -4  13      344.55      324.13      5.53 o 
   1  -4  13        2.50        2.66      0.64 o 
   2  -4  13       89.77       93.64      2.27 o 
   3  -4  13      359.74      332.32      6.08 o 
   4  -4  13       21.20       12.43      1.39 o 
   5  -4  13       21.66       25.42      1.98 o 
   6  -4  13        1.75        0.52      1.09 o 
   7  -4  13       10.63       14.29      2.19 o 
   8  -4  13        3.29        7.14      1.53 o 
  -9  -3  13        0.12        0.00      1.18 o 
  -8  -3  13        1.52        3.61      1.35 o 
  -7  -3  13       12.35       15.36      1.79 o 
  -6  -3  13       13.06       20.08      2.01 o 
  -5  -3  13       32.65       29.98      1.97 o 
  -4  -3  13      156.05      150.91      3.19 o 
  -3  -3  13      444.64      444.04      7.09 o 
  -2  -3  13      570.96      521.31      8.11 o 
  -1  -3  13      198.39      196.56      3.85 o 
   0  -3  13       49.27       50.04      1.76 o 
   1  -3  13      208.92      199.85      3.66 o 
   2  -3  13      282.84      262.02      4.84 o 
   3  -3  13       58.74       69.34      1.94 o 
   4  -3  13       77.68       85.95      3.02 o 
   5  -3  13        0.82        0.52      1.09 o 
   6  -3  13        0.85        0.34      1.00 o 
   7  -3  13        6.78       11.00      1.67 o 
  -9  -2  13       16.76       18.07      2.23 o 
  -8  -2  13        7.19        9.89      1.75 o 
  -7  -2  13        2.81        3.05      1.35 o 
  -6  -2  13       78.29       66.94      5.11 o 
  -5  -2  13       67.10       61.81      1.94 o 
  -4  -2  13       17.63       15.97      1.10 o 
  -3  -2  13       26.74       25.03      1.35 o 
  -2  -2  13       41.02       33.92      1.43 o 
  -1  -2  13        0.13        0.05      0.76 o 
   0  -2  13       46.69       50.11      1.55 o 
   1  -2  13       49.47       54.85      2.30 o 
   2  -2  13       56.04       61.40      1.85 o 
   3  -2  13        4.11        4.85      0.95 o 
   4  -2  13       43.91       49.32      3.21 o 
   5  -2  13       19.41       19.67      1.75 o 
   6  -2  13        1.89        2.57      1.26 o 
   7  -2  13        3.39        2.85      1.50 o 
  -9  -1  13       12.69       13.77      1.82 o 
  -8  -1  13        1.54        3.66      1.50 o 
  -7  -1  13        0.63        1.91      1.26 o 
  -6  -1  13       47.08       47.64      7.34 o 
  -5  -1  13      100.60      100.00      2.86 o 
  -4  -1  13        0.03       -1.13      1.13 o 
  -3  -1  13       92.23       78.71      2.21 o 
  -2  -1  13       13.41       12.59      1.07 o 
  -1  -1  13        2.97        3.63      0.76 o 
   0  -1  13       26.99       29.52      1.14 o 
   1  -1  13       17.82       15.03      1.10 o 
   2  -1  13        7.66        6.16      0.78 o 
   3  -1  13       76.32       71.04      2.85 o 
   4  -1  13        7.33        7.79      1.44 o 
   5  -1  13        4.32        4.79      1.38 o 
   6  -1  13        6.03        9.07      1.79 o 
  -9   0  13       15.81       19.27      2.18 o 
  -8   0  13        0.03       -0.10      1.31 o 
  -7   0  13        1.50        3.30      1.31 o 
  -6   0  13        1.20        0.50      0.81 o 
  -5   0  13        0.29        1.47      0.81 o 
  -4   0  13      272.71      262.61      8.02 o 
  -3   0  13       98.56      108.43      3.08 o 
  -2   0  13        4.84        4.65      0.95 o 
  -1   0  13        1.63        3.43      1.11 o 
   0   0  13        0.04       -0.08      0.76 o 
   1   0  13       20.21       24.23      1.97 o 
   2   0  13      104.81      108.31      2.61 o 
   3   0  13        0.32       -1.97      2.07 o 
   4   0  13       17.72       15.56      1.94 o 
   5   0  13        2.54        3.52      1.50 o 
  -9   1  13        0.00        1.16      2.10 o 
  -8   1  13       20.68       18.20      2.62 o 
  -7   1  13       10.65        8.78      1.70 o 
  -6   1  13       82.83       82.81      3.01 o 
  -5   1  13        1.15        1.38      0.84 o 
  -4   1  13      236.30      224.90      4.92 o 
  -3   1  13       42.66       35.16      1.88 o 
  -2   1  13        5.52        6.30      1.18 o 
  -1   1  13        0.04       -0.96      1.84 o 
   0   1  13       80.82       84.89      2.58 o 
   1   1  13      176.91      185.95      3.68 o 
   2   1  13       16.94       15.88      1.99 o 
   3   1  13       34.48       37.94      2.57 o 
   4   1  13       20.05       19.02      2.18 o 
  -9   2  13        7.87        6.16      2.88 o 
  -8   2  13       14.39       15.36      2.08 o 
  -7   2  13       26.72       27.90      1.77 o 
  -6   2  13       48.04       53.30      3.45 o 
  -5   2  13        7.15        5.92      1.17 o 
  -4   2  13       81.36       83.34      3.01 o 
  -3   2  13       13.63       14.16      1.33 o 
  -2   2  13       82.38       88.30      2.51 o 
  -1   2  13       92.65       86.82      3.34 o 
   0   2  13       56.43       55.58      3.09 o 
   1   2  13       13.34       15.23      1.80 o 
   2   2  13        0.16       -1.41      2.23 o 
   3   2  13        5.75        8.13      2.75 o 
  -9   3  13        0.01        1.22      1.55 o 
  -8   3  13        2.40       -0.99      1.55 o 
  -7   3  13        7.87       10.87      1.38 o 
  -6   3  13       58.60       60.61      2.47 o 
  -5   3  13        1.16        1.19      1.52 o 
  -4   3  13       23.49       26.56      1.74 o 
  -3   3  13        9.60        9.47      1.18 o 
  -2   3  13       11.68        8.71      1.84 o 
  -1   3  13       24.82       22.72      1.88 o 
   0   3  13        7.56       10.83      1.56 o 
   1   3  13        0.44       -0.26      1.41 o 
   2   3  13        4.61        6.93      3.28 o 
  -8   4  13        0.94       -0.32      0.99 o 
  -7   4  13       10.05        6.09      1.22 o 
  -6   4  13        0.34       -0.97      0.97 o 
  -5   4  13        0.11        1.43      1.11 o 
  -4   4  13        0.37        0.32      0.97 o 
  -3   4  13       41.69       45.52      2.75 o 
  -2   4  13       42.19       46.68      2.66 o 
  -1   4  13        0.02       -0.07      0.99 o 
   0   4  13       14.12        9.18      3.93 o 
  -6   5  13       15.82       18.62      1.94 o 
  -5   5  13        6.02        3.41      1.31 o 
  -4   5  13        0.64        0.79      2.36 o 
  -3   5  13        0.57        2.67      1.38 o 
  -2   5  13        3.02        2.20      3.02 o 
   3 -13  14        0.73       -1.09      1.09 o 
   4 -13  14        0.13       -0.09      1.22 o 
   0 -12  14        3.47        5.58      1.06 o 
   1 -12  14       26.28       33.67      3.81 o 
   2 -12  14        0.83        0.51      1.08 o 
   3 -12  14       19.65       23.65      1.81 o 
   4 -12  14       13.76       12.82      2.05 o 
   5 -12  14       36.43       39.00      2.32 o 
   6 -12  14        8.96       10.32      1.67 o 
  -2 -11  14       33.51       40.59      1.81 o 
  -1 -11  14        0.35       -0.07      0.85 o 
   0 -11  14       45.03       57.30      2.08 o 
   1 -11  14      167.15      161.92      4.47 o 
   2 -11  14       43.34       30.88      2.01 o 
   3 -11  14        1.61        1.17      1.51 o 
   4 -11  14        6.71        4.63      1.06 o 
   5 -11  14        2.84        1.08      1.20 o 
   6 -11  14        1.24        0.24      1.97 o 
   7 -11  14        0.94        0.32      1.68 o 
  -3 -10  14        0.17        0.50      0.78 o 
  -2 -10  14       50.71       58.30      2.41 o 
  -1 -10  14       15.24       12.73      1.20 o 
   0 -10  14      100.88      110.05      3.71 o 
   1 -10  14       46.84       45.24      2.12 o 
   2 -10  14        0.04       -1.37      1.37 o 
   3 -10  14       23.64       25.18      1.68 o 
   4 -10  14       32.07       37.74      1.82 o 
   5 -10  14        0.58        0.96      1.25 o 
   6 -10  14        0.00        0.06      1.47 o 
   7 -10  14        1.18        0.72      1.79 o 
   8 -10  14        5.58        6.08      4.59 o 
  -4  -9  14       21.77       24.63      1.39 o 
  -3  -9  14       13.12       19.19      1.24 o 
  -2  -9  14        1.19        1.82      0.94 o 
  -1  -9  14        0.03       -0.98      0.98 o 
   0  -9  14        0.73        1.73      0.80 o 
   1  -9  14       50.75       47.81      1.93 o 
   2  -9  14        0.32        0.74      1.19 o 
   3  -9  14       14.34       11.88      1.08 o 
   4  -9  14       17.08       24.71      1.39 o 
   5  -9  14       24.68       31.59      2.63 o 
   6  -9  14       10.24        7.65      1.79 o 
   7  -9  14        3.59        6.39      1.82 o 
   8  -9  14       27.94       27.41      4.20 o 
  -5  -8  14       49.38       58.70      2.55 o 
  -4  -8  14        1.58        1.57      0.75 o 
  -3  -8  14        9.05       11.91      1.03 o 
  -2  -8  14       33.72       38.40      1.59 o 
  -1  -8  14       26.98       28.87      2.20 o 
   0  -8  14        9.68       11.12      2.07 o 
   1  -8  14       80.42       60.82      2.08 o 
   2  -8  14        0.95        0.12      1.39 o 
   3  -8  14        7.23        8.33      0.93 o 
   4  -8  14        2.60        2.92      1.33 o 
   5  -8  14       13.23       11.27      1.44 o 
   6  -8  14        4.39        5.42      1.64 o 
   7  -8  14        0.26       -1.10      1.59 o 
   8  -8  14       40.51       45.92      3.67 o 
  -6  -7  14        6.76        7.99      1.35 o 
  -5  -7  14        1.52        1.53      1.04 o 
  -4  -7  14        1.25        1.45      0.72 o 
  -3  -7  14       23.47       25.16      1.26 o 
  -2  -7  14        2.56        4.68      0.92 o 
  -1  -7  14       92.80       87.01      2.43 o 
   0  -7  14        3.91        2.90      1.36 o 
   1  -7  14      155.93      144.23      3.24 o 
   2  -7  14       15.50       14.68      1.03 o 
   3  -7  14       24.40       28.72      1.36 o 
   4  -7  14        1.05        0.63      0.73 o 
   5  -7  14       15.22       23.78      2.88 o 
   6  -7  14       12.43       16.23      2.22 o 
   7  -7  14       18.49       20.30      2.32 o 
   8  -7  14        2.58        3.50      1.77 o 
  -7  -6  14        1.34        0.31      1.87 o 
  -6  -6  14        0.37        0.56      1.72 o 
  -5  -6  14        5.38        2.05      1.00 o 
  -4  -6  14       12.89       13.12      1.03 o 
  -3  -6  14        1.83        2.22      0.72 o 
  -2  -6  14       15.76       12.99      1.10 o 
  -1  -6  14      119.25      116.35      2.83 o 
   0  -6  14       28.46       25.31      1.52 o 
   1  -6  14      151.93      140.69      3.29 o 
   2  -6  14        5.01        4.14      0.72 o 
   3  -6  14       49.78       61.56      1.88 o 
   4  -6  14       60.43       69.98      2.86 o 
   5  -6  14       26.82       20.72      2.36 o 
   6  -6  14        2.03        3.26      1.59 o 
   7  -6  14       26.16       27.01      2.13 o 
   8  -6  14       11.43       12.54      2.42 o 
  -7  -5  14        0.42        0.69      1.19 o 
  -6  -5  14        1.60        2.75      1.27 o 
  -5  -5  14       39.46       39.32      2.29 o 
  -4  -5  14       38.85       48.67      1.64 o 
  -3  -5  14       38.24       34.17      1.36 o 
  -2  -5  14        0.01       -0.08      0.62 o 
  -1  -5  14        0.32       -0.52      0.73 o 
   0  -5  14        6.03        5.90      0.93 o 
   1  -5  14       51.31       44.28      1.73 o 
   2  -5  14        7.05        5.45      0.78 o 
   3  -5  14       53.38       52.31      2.01 o 
   4  -5  14        7.24       11.36      1.85 o 
   5  -5  14        0.11        0.52      1.41 o 
   6  -5  14        8.47        9.69      1.55 o 
   7  -5  14       10.98       14.97      2.48 o 
  -8  -4  14        3.09        3.08      1.35 o 
  -7  -4  14        1.05        2.72      1.35 o 
  -6  -4  14       96.44      106.72      3.62 o 
  -5  -4  14       14.93       16.10      2.57 o 
  -4  -4  14        2.85        1.61      0.79 o 
  -3  -4  14       12.12       15.97      1.15 o 
  -2  -4  14       72.36       74.27      2.46 o 
  -1  -4  14       25.86       22.20      1.44 o 
   0  -4  14        5.81       10.27      0.93 o 
   1  -4  14        0.59        0.63      0.80 o 
   2  -4  14       12.60        8.86      1.34 o 
   3  -4  14       16.16       22.93      1.95 o 
   4  -4  14        1.08       -0.93      1.38 o 
   5  -4  14        4.11        9.06      1.46 o 
   6  -4  14       13.85       16.56      1.72 o 
   7  -4  14       16.20       14.25      1.77 o 
  -8  -3  14        0.57        1.54      1.35 o 
  -7  -3  14        1.20        2.15      1.31 o 
  -6  -3  14        0.24        1.78      1.57 o 
  -5  -3  14        0.63        0.76      0.73 o 
  -4  -3  14        0.72        2.24      0.73 o 
  -3  -3  14        2.44        1.37      0.76 o 
  -2  -3  14        4.45        4.22      1.29 o 
  -1  -3  14       29.88       32.92      1.47 o 
   0  -3  14      120.35      113.03      2.79 o 
   1  -3  14      115.89      106.06      2.47 o 
   2  -3  14       12.89       16.07      1.32 o 
   3  -3  14       48.97       52.91      1.96 o 
   4  -3  14        0.02       -0.57      1.10 o 
   5  -3  14        7.10        9.80      1.47 o 
   6  -3  14        0.18        1.52      1.37 o 
  -8  -2  14        9.16        6.26      1.55 o 
  -7  -2  14        0.53        2.10      1.31 o 
  -6  -2  14        0.96       -1.11      1.11 o 
  -5  -2  14       43.88       50.97      3.13 o 
  -4  -2  14        7.87        9.68      1.13 o 
  -3  -2  14       22.83       23.90      1.39 o 
  -2  -2  14        0.96        0.91      0.74 o 
  -1  -2  14        0.27        0.71      0.63 o 
   0  -2  14        0.50        0.64      0.74 o 
   1  -2  14       24.70       24.02      1.69 o 
   2  -2  14        0.71        1.45      0.83 o 
   3  -2  14       32.98       32.77      2.96 o 
   4  -2  14       10.20       13.95      1.67 o 
   5  -2  14        1.77        1.79      1.99 o 
   6  -2  14        6.96        5.68      1.56 o 
  -9  -1  14        0.01       -0.62      1.35 o 
  -8  -1  14        0.29        3.18      1.55 o 
  -7  -1  14       14.14       22.08      2.33 o 
  -6  -1  14       33.98       29.91      2.62 o 
  -5  -1  14       22.14       16.33      1.38 o 
  -4  -1  14       26.30       24.39      1.54 o 
  -3  -1  14      195.37      195.27      4.50 o 
  -2  -1  14       81.05       77.06      2.49 o 
  -1  -1  14        1.26        0.63      0.87 o 
   0  -1  14        3.28        2.38      0.96 o 
   1  -1  14        5.36        6.49      1.72 o 
   2  -1  14       28.79       24.15      1.39 o 
   3  -1  14        2.62        3.90      1.32 o 
   4  -1  14       29.28       31.08      2.38 o 
   5  -1  14       14.25       13.87      2.29 o 
  -9   0  14        1.96        3.19      1.55 o 
  -8   0  14        4.51        7.98      4.85 o 
  -7   0  14        2.38        3.63      1.50 o 
  -6   0  14        1.80        0.75      1.04 o 
  -5   0  14        0.73        1.71      0.84 o 
  -4   0  14        9.13        8.37      1.30 o 
  -3   0  14       37.23       32.55      1.74 o 
  -2   0  14        1.07        0.85      0.81 o 
  -1   0  14        3.48        3.73      1.44 o 
   0   0  14        9.16        9.44      1.57 o 
   1   0  14       92.02      109.25      2.76 o 
   2   0  14        0.64       -0.33      1.19 o 
   3   0  14       10.10       11.02      1.92 o 
   4   0  14        0.07       -0.12      1.50 o 
  -8   1  14       70.41       96.98      5.25 o 
  -7   1  14        0.02       -0.28      1.45 o 
  -6   1  14       45.98       53.51      3.46 o 
  -5   1  14       18.02       21.92      1.54 o 
  -4   1  14        3.67        4.24      1.02 o 
  -3   1  14       42.94       49.95      3.18 o 
  -2   1  14        0.00        0.45      1.31 o 
  -1   1  14       16.54       20.46      2.10 o 
   0   1  14       17.91       13.01      3.28 o 
   1   1  14       26.91       29.02      2.45 o 
   2   1  14       39.01       37.48      2.62 o 
   3   1  14        0.36       -0.06      1.57 o 
  -8   2  14       14.89       15.07      2.33 o 
  -7   2  14       80.96       84.66      4.01 o 
  -6   2  14        0.04        1.08      0.99 o 
  -5   2  14      118.82      109.27      3.74 o 
  -4   2  14       82.22       93.54      3.75 o 
  -3   2  14        3.97        5.76      1.13 o 
  -2   2  14        6.55        4.72      1.31 o 
  -1   2  14        0.43       -0.30      0.99 o 
   0   2  14        0.32       -0.10      1.18 o 
   1   2  14        2.34        2.45      1.44 o 
   2   2  14       17.81       21.99      2.29 o 
  -7   3  14       11.77        8.17      1.78 o 
  -6   3  14        0.06        1.54      1.02 o 
  -5   3  14       30.17       30.40      1.90 o 
  -4   3  14        1.15        1.72      1.05 o 
  -3   3  14       15.19       15.47      2.10 o 
  -2   3  14        0.41       -1.05      1.05 o 
  -1   3  14        2.82        1.40      1.21 o 
   0   3  14        7.57        8.23      2.62 o 
  -6   4  14       31.16       40.24      2.62 o 
  -5   4  14        0.07        1.52      1.31 o 
  -4   4  14       16.22       20.72      2.36 o 
  -3   4  14        7.93        6.56      1.84 o 
  -2   4  14        6.68        9.66      1.62 o 
   1 -12  15        9.04       11.91      1.66 o 
   2 -12  15        3.94        4.38      1.27 o 
   3 -12  15        0.92        3.17      1.28 o 
   4 -12  15        3.31        4.47      1.27 o 
   5 -12  15        0.93        6.03      3.67 o 
  -1 -11  15        3.98        4.38      1.03 o 
   0 -11  15        9.28        7.85      1.26 o 
   1 -11  15        0.26       -1.05      1.05 o 
   2 -11  15        1.70       -1.07      1.07 o 
   3 -11  15        0.05       -0.78      1.04 o 
   4 -11  15        4.28        5.00      1.48 o 
   5 -11  15        7.35        3.77      1.33 o 
   6 -11  15        8.67       13.11      1.81 o 
  -3 -10  15        0.01       -0.10      0.96 o 
  -2 -10  15        0.56        0.80      0.85 o 
  -1 -10  15        4.12        1.89      0.89 o 
   0 -10  15        5.09        1.48      0.94 o 
   1 -10  15        1.87        2.32      1.09 o 
   2 -10  15        8.40       12.11      1.74 o 
   3 -10  15       31.30       35.33      3.97 o 
   4 -10  15        0.28        0.28      0.84 o 
   5 -10  15       14.78       22.46      1.94 o 
   6 -10  15        3.03        3.10      1.82 o 
   7 -10  15        0.17        2.65      1.84 o 
  -4  -9  15       30.92       38.25      1.77 o 
  -3  -9  15        1.31        1.18      1.32 o 
  -2  -9  15        0.30        0.75      0.72 o 
  -1  -9  15        5.43        3.57      1.03 o 
   0  -9  15        4.09        3.49      1.02 o 
   1  -9  15      120.71       98.59      3.12 o 
   2  -9  15       22.55       26.49      2.66 o 
   3  -9  15        7.61        6.86      3.47 o 
   4  -9  15        1.44        2.81      0.90 o 
   5  -9  15        0.57        1.86      1.26 o 
   6  -9  15        1.08        2.85      1.79 o 
   7  -9  15        0.04       -0.97      1.59 o 
  -5  -8  15        0.42       -0.32      1.09 o 
  -4  -8  15        0.13       -0.70      0.70 o 
  -3  -8  15       10.34       13.30      1.29 o 
  -2  -8  15       49.64       47.71      2.04 o 
  -1  -8  15       62.39       63.48      2.21 o 
   0  -8  15       24.08       22.03      1.34 o 
   1  -8  15       17.68       20.92      1.61 o 
   2  -8  15        2.87       -0.17      1.40 o 
   3  -8  15        0.86        1.60      0.75 o 
   4  -8  15        5.93        4.23      0.92 o 
   5  -8  15        1.25        0.44      2.36 o 
   6  -8  15        4.43        0.98      1.59 o 
   7  -8  15        2.62        2.77      1.79 o 
  -5  -7  15        1.61        1.36      1.30 o 
  -4  -7  15        9.61       14.18      1.09 o 
  -3  -7  15       14.25       22.42      1.30 o 
  -2  -7  15        5.50        4.65      0.93 o 
  -1  -7  15        4.96        6.52      0.93 o 
   0  -7  15        4.09        4.84      0.92 o 
   1  -7  15        0.34        0.08      0.70 o 
   2  -7  15       18.94       21.93      1.48 o 
   3  -7  15        1.70        0.81      1.44 o 
   4  -7  15        2.08        4.14      2.15 o 
   5  -7  15       36.56       34.15      6.29 o 
   6  -7  15       11.24       23.18      2.56 o 
   7  -7  15       78.61       88.33      4.36 o 
  -6  -6  15        6.77        8.37      1.61 o 
  -5  -6  15        0.35        1.18      1.13 o 
  -4  -6  15        0.26       -0.39      0.73 o 
  -3  -6  15        6.03        5.48      0.88 o 
  -2  -6  15        2.27        0.38      0.76 o 
  -1  -6  15       13.67       12.62      1.13 o 
   0  -6  15        9.36        2.72      0.78 o 
   1  -6  15        1.91        4.61      1.04 o 
   2  -6  15       16.74       17.60      1.42 o 
   3  -6  15       14.89       17.49      1.13 o 
   4  -6  15        8.90       13.41      1.88 o 
   5  -6  15        2.14       -0.96      1.41 o 
   6  -6  15        0.58        4.06      1.85 o 
   7  -6  15        7.08        5.74      1.85 o 
  -7  -5  15        3.23        0.17      2.10 o 
  -6  -5  15        2.94        5.72      1.42 o 
  -5  -5  15        3.95        2.78      1.63 o 
  -4  -5  15       64.81       71.82      2.27 o 
  -3  -5  15      154.32      168.37      3.68 o 
  -2  -5  15       25.46       20.28      1.97 o 
  -1  -5  15       43.38       44.51      1.78 o 
   0  -5  15       48.30       46.32      2.12 o 
   1  -5  15        1.22        0.35      0.86 o 
   2  -5  15        0.90        1.69      0.72 o 
   3  -5  15       19.59       31.08      1.60 o 
   4  -5  15        4.76        5.98      1.62 o 
   5  -5  15        6.70       16.73      2.26 o 
   6  -5  15        0.68        4.16      1.85 o 
  -7  -4  15        3.21        6.08      1.75 o 
  -6  -4  15       30.50       34.62      2.57 o 
  -5  -4  15        9.28       12.52      1.14 o 
  -4  -4  15        1.08        2.38      0.81 o 
  -3  -4  15        1.53        1.41      0.78 o 
  -2  -4  15       40.23       35.85      3.22 o 
  -1  -4  15       52.11       49.53      2.12 o 
   0  -4  15      185.13      189.62      4.11 o 
   1  -4  15      104.08      117.59      3.81 o 
   2  -4  15       41.75       40.48      2.33 o 
   3  -4  15       25.30       33.93      1.72 o 
   4  -4  15       52.15       50.31      6.43 o 
   5  -4  15        2.51        0.55      3.54 o 
   6  -4  15        2.13        2.76      1.45 o 
  -7  -3  15        8.90       10.49      1.94 o 
  -6  -3  15        1.45       -0.07      1.26 o 
  -5  -3  15        3.71        2.73      1.14 o 
  -4  -3  15       58.28       61.81      2.29 o 
  -3  -3  15        5.66        4.19      0.95 o 
  -2  -3  15        0.16       -0.74      0.74 o 
  -1  -3  15       23.48       23.81      2.42 o 
   0  -3  15       45.05       44.91      2.08 o 
   1  -3  15        8.97        7.14      1.97 o 
   2  -3  15        0.87        0.84      0.84 o 
   3  -3  15        0.13        0.15      1.70 o 
   4  -3  15        2.63        3.35      1.59 o 
   5  -3  15       12.17       16.88      2.08 o 
  -8  -2  15        5.86       14.37      2.13 o 
  -7  -2  15        1.24        0.72      1.35 o 
  -6  -2  15        3.78        5.67      2.36 o 
  -5  -2  15        0.21        0.35      0.95 o 
  -4  -2  15        5.46        7.12      1.11 o 
  -3  -2  15        2.66        3.20      0.95 o 
  -2  -2  15       30.40       37.29      2.55 o 
  -1  -2  15        8.68        6.44      0.96 o 
   0  -2  15        0.72       -0.61      0.94 o 
   1  -2  15       11.30       11.74      1.84 o 
   2  -2  15       52.81       46.68      2.23 o 
   3  -2  15        3.27        1.97      1.55 o 
   4  -2  15        7.87        6.18      1.82 o 
   5  -2  15       12.20       10.23      4.46 o 
  -8  -1  15        0.79        0.22      1.55 o 
  -7  -1  15        5.22        1.57      1.64 o 
  -6  -1  15        0.01       -0.57      1.18 o 
  -5  -1  15        0.01        0.33      0.93 o 
  -4  -1  15       16.34       19.65      1.74 o 
  -3  -1  15       65.35       67.35      2.61 o 
  -2  -1  15       89.26       76.84      2.63 o 
  -1  -1  15       89.89       90.20      3.25 o 
   0  -1  15       46.35       47.72      2.53 o 
   1  -1  15       45.82       48.43      5.38 o 
   2  -1  15       47.24       56.04      3.14 o 
   3  -1  15       11.56        8.26      1.85 o 
   4  -1  15        0.20       -1.49      1.49 o 
  -8   0  15        0.79       -2.36      2.62 o 
  -7   0  15        2.05        7.55      3.67 o 
  -6   0  15       33.77       35.07      2.09 o 
  -5   0  15        0.25        0.07      0.91 o 
  -4   0  15        6.28        3.97      1.04 o 
  -3   0  15        5.09        5.97      1.17 o 
  -2   0  15       88.20       97.31      2.99 o 
  -1   0  15        3.34        1.84      1.31 o 
   0   0  15        5.40        6.03      1.31 o 
   1   0  15        1.62        1.84      1.31 o 
   2   0  15        1.24       -1.31      1.57 o 
   3   0  15        3.25        5.13      2.62 o 
  -7   1  15      137.51      151.82      5.06 o 
  -6   1  15       11.19        9.51      1.68 o 
  -5   1  15        3.67        3.98      1.15 o 
  -4   1  15       10.19       11.13      1.38 o 
  -3   1  15        4.66        6.67      2.13 o 
  -2   1  15       16.52       16.78      1.84 o 
  -1   1  15        0.63        0.79      1.31 o 
   0   1  15        2.82        7.08      1.57 o 
  -6   2  15        8.18        9.11      1.39 o 
  -5   2  15        0.78        3.25      1.17 o 
  -4   2  15        9.18       10.28      1.39 o 
  -3   2  15        0.14       -0.26      1.31 o 
  -2   2  15        4.37        4.72      1.57 o 
  -1   2  15        0.05        1.31      1.31 o 
   0   2  15        0.12       -0.52      1.05 o 
  -4   3  15       12.57       14.95      2.10 o 
  -3   3  15       42.00       47.73      3.41 o 
   0 -11  16        4.14        1.84      1.31 o 
   1 -11  16        2.73        4.35      1.28 o 
   2 -11  16        1.11        2.76      1.12 o 
   3 -11  16        7.58       11.29      1.47 o 
   4 -11  16        0.61        0.25      1.07 o 
  -1 -10  16       17.07       21.12      1.38 o 
   0 -10  16       22.88       14.02      1.52 o 
   1 -10  16        4.38        8.39      1.31 o 
   2 -10  16        6.70        8.04      1.30 o 
   3 -10  16        0.22       -0.01      1.05 o 
   4 -10  16        3.70        3.35      1.09 o 
   5 -10  16        3.59        1.81      1.42 o 
  -3  -9  16        0.08        0.27      0.81 o 
  -2  -9  16        1.30        1.08      0.85 o 
  -1  -9  16        0.07        0.44      0.82 o 
   0  -9  16       17.00        9.77      1.15 o 
   1  -9  16        1.71        1.67      0.91 o 
   2  -9  16       17.62       25.72      1.84 o 
   3  -9  16       10.58       13.26      2.01 o 
   4  -9  16        0.00       -0.79      0.79 o 
   5  -9  16       47.57       71.49      9.18 o 
   6  -9  16        7.88       14.81      4.20 o 
  -4  -8  16        0.23        0.04      0.79 o 
  -3  -8  16        5.85        5.94      1.00 o 
  -2  -8  16        3.35        1.49      0.89 o 
  -1  -8  16       36.20       41.70      1.84 o 
   0  -8  16        0.08       -0.91      0.91 o 
   1  -8  16        3.00        3.88      1.68 o 
   2  -8  16        3.13        2.03      1.01 o 
   3  -8  16       27.50       29.36      1.86 o 
   4  -8  16       16.48       11.34      1.85 o 
   5  -8  16        0.00       -2.22      3.54 o 
   6  -8  16        0.03       -0.64      1.82 o 
  -5  -7  16       17.76       28.32      2.25 o 
  -4  -7  16       42.54       58.22      2.15 o 
  -3  -7  16        2.79        2.89      0.86 o 
  -2  -7  16       33.10       38.86      1.85 o 
  -1  -7  16        1.29        1.64      0.79 o 
   0  -7  16      112.93      107.65      2.93 o 
   1  -7  16        2.67        2.85      1.55 o 
   2  -7  16        0.04       -0.30      1.18 o 
   3  -7  16       54.70       60.30      2.44 o 
   4  -7  16        0.10       -1.26      1.38 o 
   5  -7  16        2.25        4.26      4.85 o 
   6  -7  16        4.36        4.55      1.88 o 
  -5  -6  16       17.29       15.61      1.33 o 
  -4  -6  16        4.26        2.06      0.93 o 
  -3  -6  16        1.77        1.17      1.02 o 
  -2  -6  16        0.00        0.38      0.85 o 
  -1  -6  16        0.24        0.76      0.78 o 
   0  -6  16        2.58        2.06      0.80 o 
   1  -6  16        0.67       -0.70      0.70 o 
   2  -6  16        9.43       11.36      1.52 o 
   3  -6  16        0.82       -0.36      0.84 o 
   4  -6  16        9.90       14.41      2.36 o 
   5  -6  16       13.05       16.93      2.35 o 
  -6  -5  16       20.35       21.17      2.38 o 
  -5  -5  16       50.96       60.66      2.29 o 
  -4  -5  16       19.50       24.80      1.50 o 
  -3  -5  16        4.02        6.52      1.03 o 
  -2  -5  16        1.62        1.67      0.80 o 
  -1  -5  16        1.92        0.22      0.77 o 
   0  -5  16        0.09        0.01      1.05 o 
   1  -5  16        0.00        0.23      0.98 o 
   2  -5  16       23.37       24.13      2.62 o 
   3  -5  16       17.89       12.16      1.20 o 
   4  -5  16       24.19       33.34      3.02 o 
   5  -5  16        3.15        0.44      1.59 o 
  -6  -4  16        2.95       -0.09      1.55 o 
  -5  -4  16       31.92       42.83      2.11 o 
  -4  -4  16       31.96       33.25      1.88 o 
  -3  -4  16        8.87       11.65      1.18 o 
  -2  -4  16        0.57        0.89      0.79 o 
  -1  -4  16       12.71       13.35      1.16 o 
   0  -4  16       21.88       21.33      1.66 o 
   1  -4  16        2.76        3.50      1.21 o 
   2  -4  16        0.22        1.21      0.99 o 
   3  -4  16       10.83       14.94      2.75 o 
   4  -4  16        0.48        0.35      1.70 o 
   5  -4  16        5.03       11.54      4.20 o 
  -6  -3  16       28.99       28.36      2.76 o 
  -5  -3  16        0.23       -0.60      0.84 o 
  -4  -3  16       35.18       41.45      3.03 o 
  -3  -3  16       18.09       19.10      1.52 o 
  -2  -3  16        6.36        6.92      0.99 o 
  -1  -3  16        3.01        2.09      0.91 o 
   0  -3  16        0.45        3.59      1.19 o 
   1  -3  16        0.05        0.22      0.97 o 
   2  -3  16        0.80        0.56      1.05 o 
   3  -3  16        0.23        2.50      1.70 o 
   4  -3  16        1.14        1.31      2.36 o 
  -7  -2  16        0.57        1.31      2.62 o 
  -6  -2  16        2.40        5.64      1.17 o 
  -5  -2  16        0.02       -0.22      1.31 o 
  -4  -2  16        9.27       12.53      2.12 o 
  -3  -2  16       17.37       17.79      1.54 o 
  -2  -2  16        4.16        4.74      1.05 o 
  -1  -2  16       51.64       48.35      5.11 o 
   0  -2  16        6.55       12.45      4.72 o 
   1  -2  16        0.00       -0.09      1.31 o 
   2  -2  16        2.71        3.59      1.34 o 
   3  -2  16        2.98        2.65      1.62 o 
  -6  -1  16        1.76       -0.35      0.97 o 
  -5  -1  16        3.95        4.47      1.13 o 
  -4  -1  16        0.16        0.66      0.86 o 
  -3  -1  16        0.52        1.90      1.01 o 
  -2  -1  16        1.66        3.46      1.19 o 
  -1  -1  16       23.19       24.39      2.10 o 
   0  -1  16        2.42        1.05      1.31 o 
   1  -1  16        0.96       -0.26      1.05 o 
   2  -1  16        9.68        9.44      2.10 o 
  -6   0  16       12.35       13.84      1.56 o 
  -5   0  16        0.01       -0.25      0.99 o 
  -4   0  16       16.59       17.12      1.58 o 
  -3   0  16        0.14        2.11      1.02 o 
  -2   0  16       17.61       22.03      2.36 o 
  -1   0  16        1.68        4.20      1.57 o 
   0   0  16       26.45       35.93      2.62 o 
   1   0  16       37.99       39.86      2.62 o 
  -5   1  16        1.40        1.09      1.84 o 
  -4   1  16        0.67        0.39      1.02 o 
  -3   1  16       22.80       18.10      2.10 o 
  -2   1  16       29.02       20.46      2.36 o 
  -1   1  16        0.14       -0.52      1.31 o 
   1 -10  17       11.86       11.41      2.01 o 
   2 -10  17       35.11       38.24      2.26 o 
   3 -10  17        2.20        3.51      1.45 o 
  -1  -9  17       10.56       10.04      1.27 o 
   0  -9  17       15.37       13.35      1.92 o 
   1  -9  17       44.04       39.37      2.25 o 
   2  -9  17        6.57        9.16      1.30 o 
   3  -9  17        0.29        0.83      1.05 o 
   4  -9  17        6.59       14.69      4.98 o 
  -2  -8  17       11.19       13.12      1.22 o 
  -1  -8  17       18.90       19.94      1.50 o 
   0  -8  17       35.32       36.87      2.32 o 
   1  -8  17       42.98       49.50      2.42 o 
   2  -8  17       10.40        8.24      1.25 o 
   3  -8  17        0.01        0.95      1.06 o 
   4  -8  17       17.88       23.08      5.24 o 
  -3  -7  17        3.44        1.61      0.94 o 
  -2  -7  17        2.86        2.83      1.01 o 
  -1  -7  17       19.82       15.17      1.31 o 
   0  -7  17        0.01       -0.16      0.92 o 
   1  -7  17        7.66       12.54      1.48 o 
   2  -7  17        3.39        4.79      1.09 o 
   3  -7  17        5.39        4.61      1.22 o 
   4  -7  17       56.74       70.79      5.51 o 
  -4  -6  17        1.96        1.60      0.99 o 
  -3  -6  17        2.01        2.33      0.96 o 
  -2  -6  17        6.29        4.85      1.00 o 
  -1  -6  17       11.80       16.96      1.74 o 
   0  -6  17       16.97       19.17      2.90 o 
   1  -6  17        5.15        5.14      1.57 o 
   2  -6  17       10.10       15.90      1.68 o 
   3  -6  17       27.54       34.21      2.37 o 
   4  -6  17        0.00       -0.46      3.80 o 
  -5  -5  17      105.15      146.36      9.18 o 
  -4  -5  17       30.21       28.84      1.78 o 
  -3  -5  17        0.12        2.00      1.07 o 
  -2  -5  17       20.91       27.47      1.63 o 
  -1  -5  17        0.42        1.85      1.06 o 
   0  -5  17       16.39       22.72      1.71 o 
   1  -5  17        7.53        8.39      1.45 o 
   2  -5  17       19.05       13.07      3.15 o 
   3  -5  17        1.42        6.03      3.67 o 
  -5  -4  17        7.95        7.75      1.25 o 
  -4  -4  17        0.98        0.77      0.97 o 
  -3  -4  17        0.14        0.40      0.99 o 
  -2  -4  17        4.69        2.93      1.97 o 
  -1  -4  17        0.70       -0.08      0.90 o 
   0  -4  17       12.26       21.55      5.51 o 
   1  -4  17        0.20        0.16      0.99 o 
   2  -4  17        0.03       -0.61      0.99 o 
   3  -4  17        8.24        7.69      3.28 o 
  -5  -3  17        2.68        6.25      2.03 o 
  -4  -3  17        1.92        3.83      1.63 o 
  -3  -3  17        0.23        2.23      1.64 o 
  -2  -3  17        2.84        1.67      1.01 o 
  -1  -3  17        2.75        1.40      1.31 o 
   0  -3  17        1.85        9.18      3.41 o 
   1  -3  17        0.17        1.67      1.21 o 
   2  -3  17       12.60       14.14      2.10 o 
  -5  -2  17       26.01       27.09      1.78 o 
  -4  -2  17        0.01        0.02      1.18 o 
  -3  -2  17       24.07       27.80      1.79 o 
  -2  -2  17        0.08        1.69      1.15 o 
  -1  -2  17       14.96       14.42      1.84 o 
   0  -2  17       28.49       37.50      2.62 o 
   1  -2  17       29.64       29.63      2.36 o 
  -4  -1  17        0.42        1.97      1.33 o 
  -3  -1  17       10.40       17.08      2.73 o 
  -2  -1  17        0.86       -0.26      1.31 o 
  -1  -1  17        0.00       -0.26      1.31 o 
  -1  -7  18        7.68       13.33      1.52 o 
   0  -7  18       30.64       28.36      2.42 o 
   1  -7  18       22.72       22.05      2.72 o 
  -2  -6  18        6.20       10.55      1.27 o 
  -1  -6  18        3.74        3.39      1.11 o 
   0  -6  18        5.47        7.23      1.33 o 
   1  -6  18        1.55       -0.14      0.99 o 
  -2  -5  18        1.60       -0.06      1.59 o 
  -1  -5  18       23.17       21.95      1.90 o 
   0  -5  18        0.02        0.52      1.00 o 
   1  -5  18        0.04        0.03      1.18 o 
  -2  -4  18        8.00        4.99      2.10 o 
  -1  -4  18        0.37        0.70      1.17 o 
   0  -4  18        0.14        0.85      1.44 o 
                                                 
